# Supplementary material for: Performance discrepancy mitigation in heart disease prediction for multisensory inter-datasets
Source: PeerJ Comput Sci. 2024 Mar 18;10:e1917. doi: 10.7717/peerj-cs.1917 (PMC11041935; doi:10.7717/peerj-cs.1917)
Supplement: Supplemental Information 1 [file peerj-cs-10-1917-s001.zip]

Archive with 83 entries (76 files):
- Code of Inter Dataset Descripency/
- Code of Inter Dataset Descripency/Feature Extraction/
- Code of Inter Dataset Descripency/Feature Extraction/.ipynb_checkpoints/
- Code of Inter Dataset Descripency/Feature Extraction/.ipynb_checkpoints/Feature  Extraction-checkpoint.ipynb
- Code of Inter Dataset Descripency/Feature Extraction/.ipynb_checkpoints/Feature Selection-checkpoint.ipynb
- Code of Inter Dataset Descripency/Feature Extraction/Cleveland__Hungarian__Long Beach VA__Preprocess__1.csv
- Code of Inter Dataset Descripency/Feature Extraction/Cleveland__Hungarian__Preprocess__1.csv
- Code of Inter Dataset Descripency/Feature Extraction/Cleveland__Hungarian__Statlog__Long Beach VA__Preprocess__1.csv
- Code of Inter Dataset Descripency/Feature Extraction/Cleveland__Hungarian__Statlog__Preprocess__1.csv
- Code of Inter Dataset Descripency/Feature Extraction/Cleveland__Hungarian__Statlog__Switzerland__Preprocess__1.csv
- Code of Inter Dataset Descripency/Feature Extraction/Cleveland__Hungarian__Switzerland__Long Beach VA__Preprocess__1.csv
- Code of Inter Dataset Descripency/Feature Extraction/Cleveland__Hungarian__Switzerland__Preprocess__1.csv
- Code of Inter Dataset Descripency/Feature Extraction/Cleveland__Long Beach VA__Preprocess__1.csv
- Code of Inter Dataset Descripency/Feature Extraction/Cleveland__Preprocess__1.csv
- Code of Inter Dataset Descripency/Feature Extraction/Cleveland__Statlog__Long Beach VA__Preprocess__1.csv
- Code of Inter Dataset Descripency/Feature Extraction/Cleveland__Statlog__Preprocess__1.csv
- Code of Inter Dataset Descripency/Feature Extraction/Cleveland__Statlog__Switzerland__Long Beach VA__Preprocess__1.csv
- Code of Inter Dataset Descripency/Feature Extraction/Cleveland__Statlog__Switzerland__Preprocess__1.csv
- Code of Inter Dataset Descripency/Feature Extraction/Cleveland__Switzerland__Long Beach VA__Preprocess__1.csv
- Code of Inter Dataset Descripency/Feature Extraction/Cleveland__Switzerland__Preprocess__1.csv
- Code of Inter Dataset Descripency/Feature Extraction/FE Combination 1.csv
- Code of Inter Dataset Descripency/Feature Extraction/FE Combination 1.png
- Code of Inter Dataset Descripency/Feature Extraction/Feature  Extraction.ipynb
- Code of Inter Dataset Descripency/Feature Extraction/Hungarian__Long Beach VA__Preprocess__1.csv
- Code of Inter Dataset Descripency/Feature Extraction/Hungarian__Preprocess__1.csv
- Code of Inter Dataset Descripency/Feature Extraction/Hungarian__Statlog__Long Beach VA__Preprocess__1.csv
- Code of Inter Dataset Descripency/Feature Extraction/Hungarian__Statlog__Preprocess__1.csv
- Code of Inter Dataset Descripency/Feature Extraction/Hungarian__Statlog__Switzerland__Long Beach VA__Preprocess__1.csv
- Code of Inter Dataset Descripency/Feature Extraction/Hungarian__Statlog__Switzerland__Preprocess__1.csv
- Code of Inter Dataset Descripency/Feature Extraction/Hungarian__Switzerland__Long Beach VA__Preprocess__1.csv
- Code of Inter Dataset Descripency/Feature Extraction/Hungarian__Switzerland__Preprocess__1.csv
- Code of Inter Dataset Descripency/Feature Extraction/LongBeachVA__Preprocess__1.csv
- Code of Inter Dataset Descripency/Feature Extraction/Statlog__Long Beach VA__Preprocess__1.csv
- Code of Inter Dataset Descripency/Feature Extraction/Statlog__Preprocess__1.csv
- Code of Inter Dataset Descripency/Feature Extraction/Statlog__Switzerland__Long Beach VA__Preprocess__1.csv
- Code of Inter Dataset Descripency/Feature Extraction/Statlog__Switzerland__Preprocess__1.csv
- Code of Inter Dataset Descripency/Feature Extraction/Switzerland__Long Beach VA__Preprocess__1.csv
- Code of Inter Dataset Descripency/Feature Extraction/Switzerland__Preprocess__1.csv
- Code of Inter Dataset Descripency/Feature Selection/
- Code of Inter Dataset Descripency/Feature Selection/.ipynb_checkpoints/
- Code of Inter Dataset Descripency/Feature Selection/.ipynb_checkpoints/Feature Selection-checkpoint.ipynb
- Code of Inter Dataset Descripency/Feature Selection/Cleveland.csv
- Code of Inter Dataset Descripency/Feature Selection/Cleveland__Hungarian__Long Beach VA__Preprocess__1.csv
- Code of Inter Dataset Descripency/Feature Selection/Cleveland__Hungarian__Preprocess__1.csv
- Code of Inter Dataset Descripency/Feature Selection/Cleveland__Hungarian__Statlog__Long Beach VA__Preprocess__1.csv
- Code of Inter Dataset Descripency/Feature Selection/Cleveland__Hungarian__Statlog__Preprocess__1.csv
- Code of Inter Dataset Descripency/Feature Selection/Cleveland__Hungarian__Statlog__Switzerland__Preprocess__1.csv
- Code of Inter Dataset Descripency/Feature Selection/Cleveland__Hungarian__Switzerland__Long Beach VA__Preprocess__1.csv
- Code of Inter Dataset Descripency/Feature Selection/Cleveland__Hungarian__Switzerland__Preprocess__1.csv
- Code of Inter Dataset Descripency/Feature Selection/Cleveland__Long Beach VA__Preprocess__1.csv
- Code of Inter Dataset Descripency/Feature Selection/Cleveland__Preprocess__1.csv
- Code of Inter Dataset Descripency/Feature Selection/Cleveland__Statlog__Long Beach VA__Preprocess__1.csv
- Code of Inter Dataset Descripency/Feature Selection/Cleveland__Statlog__Preprocess__1.csv
- Code of Inter Dataset Descripency/Feature Selection/Cleveland__Statlog__Switzerland__Long Beach VA__Preprocess__1.csv
- Code of Inter Dataset Descripency/Feature Selection/Cleveland__Statlog__Switzerland__Preprocess__1.csv
- Code of Inter Dataset Descripency/Feature Selection/Cleveland__Switzerland__Long Beach VA__Preprocess__1.csv
- Code of Inter Dataset Descripency/Feature Selection/Cleveland__Switzerland__Preprocess__1.csv
- Code of Inter Dataset Descripency/Feature Selection/Feature Selection.ipynb
- Code of Inter Dataset Descripency/Feature Selection/Hungarian.csv
- Code of Inter Dataset Descripency/Feature Selection/Hungarian__Long Beach VA__Preprocess__1.csv
- Code of Inter Dataset Descripency/Feature Selection/Hungarian__Preprocess__1.csv
- Code of Inter Dataset Descripency/Feature Selection/Hungarian__Statlog__Long Beach VA__Preprocess__1.csv
- Code of Inter Dataset Descripency/Feature Selection/Hungarian__Statlog__Preprocess__1.csv
- Code of Inter Dataset Descripency/Feature Selection/Hungarian__Statlog__Switzerland__Long Beach VA__Preprocess__1.csv
- Code of Inter Dataset Descripency/Feature Selection/Hungarian__Statlog__Switzerland__Preprocess__1.csv
- Code of Inter Dataset Descripency/Feature Selection/Hungarian__Switzerland__Long Beach VA__Preprocess__1.csv
- Code of Inter Dataset Descripency/Feature Selection/Hungarian__Switzerland__Preprocess__1.csv
- Code of Inter Dataset Descripency/Feature Selection/LongBeachVA.csv
- Code of Inter Dataset Descripency/Feature Selection/LongBeachVA__Preprocess__1.csv
- Code of Inter Dataset Descripency/Feature Selection/Statlog.csv
- Code of Inter Dataset Descripency/Feature Selection/Statlog__Long Beach VA__Preprocess__1.csv
- Code of Inter Dataset Descripency/Feature Selection/Statlog__Preprocess__1.csv
- Code of Inter Dataset Descripency/Feature Selection/Statlog__Switzerland__Long Beach VA__Preprocess__1.csv
- Code of Inter Dataset Descripency/Feature Selection/Statlog__Switzerland__Preprocess__1.csv
- Code of Inter Dataset Descripency/Feature Selection/Switzerland.csv
- Code of Inter Dataset Descripency/Feature Selection/Switzerland__Long Beach VA__Preprocess__1.csv
- Code of Inter Dataset Descripency/Feature Selection/Switzerland__Preprocess__1.csv
- Code of Inter Dataset Descripency/Without Preprocessing/
- Code of Inter Dataset Descripency/Without Preprocessing/.ipynb_checkpoints/
- Code of Inter Dataset Descripency/Without Preprocessing/.ipynb_checkpoints/Without Preprocessing-checkpoint.ipynb
- Code of Inter Dataset Descripency/Without Preprocessing/LongBeachVA__Preprocess__1.csv
- Code of Inter Dataset Descripency/Without Preprocessing/Statlog__Preprocess__1.csv
- Code of Inter Dataset Descripency/Without Preprocessing/Without Preprocessing.ipynb
