# Supplementary material for: Performance discrepancy mitigation in heart disease prediction for multisensory inter-datasets
Source: PeerJ Comput Sci. 2024 Mar 18;10:e1917. doi: 10.7717/peerj-cs.1917 (PMC11041935; doi:10.7717/peerj-cs.1917)
Supplement: Supplemental Information 1 [file peerj-cs-10-1917-s001.zip › Code of Inter Dataset Descripency/Feature Extraction/Cleveland__Hungarian__Statlog__Switzerland__Preprocess__1.csv]

id	age	sex	cp	trestbps	chol	fbs	restecg	thalach	exang	oldpeak	slope	ca	thal	target
0	63	1	3	145.0	233.0	1	0	150.0	0	2.3	0	0.0	1.0	1
1	37	1	2	130.0	250.0	0	1	187.0	0	3.5	0	0.0	2.0	1
2	41	0	1	130.0	204.0	0	0	172.0	0	1.4	2	0.0	2.0	1
3	56	1	1	120.0	236.0	0	1	178.0	0	0.8	2	0.0	2.0	1
4	57	0	0	120.0	354.0	0	1	163.0	1	0.6	2	0.0	2.0	1
5	57	1	0	140.0	192.0	0	1	148.0	0	0.4	1	0.0	1.0	1
6	56	0	1	140.0	294.0	0	0	153.0	0	1.3	1	0.0	2.0	1
7	44	1	1	120.0	263.0	0	1	173.0	0	0.0	2	0.0	3.0	1
8	52	1	2	170.0	199.0	1	1	162.0	0	0.5	2	0.0	3.0	1
9	57	1	2	150.0	168.0	0	1	174.0	0	1.6	2	0.0	2.0	1
10	54	1	0	140.0	239.0	0	1	160.0	0	1.2	2	0.0	2.0	1
11	48	0	2	130.0	275.0	0	1	139.0	0	0.2	2	0.0	2.0	1
12	49	1	1	130.0	266.0	0	1	171.0	0	0.6	2	0.0	2.0	1
13	64	1	3	110.0	211.0	0	0	144.0	1	1.8	1	0.0	2.0	1
14	58	0	3	150.0	283.0	1	0	162.0	0	1.0	2	0.0	2.0	1
15	50	0	2	120.0	219.0	0	1	158.0	0	1.6	1	0.0	2.0	1
16	58	0	2	120.0	340.0	0	1	172.0	0	0.0	2	0.0	2.0	1
17	66	0	3	150.0	226.0	0	1	114.0	0	2.6	0	0.0	2.0	1
18	43	1	0	150.0	247.0	0	1	171.0	0	1.5	2	0.0	2.0	1
19	69	0	3	140.0	239.0	0	1	151.0	0	1.8	2	2.0	2.0	1
20	59	1	0	135.0	234.0	0	1	161.0	0	0.5	1	0.0	3.0	1
21	44	1	2	130.0	233.0	0	1	179.0	1	0.4	2	0.0	2.0	1
22	42	1	0	140.0	226.0	0	1	178.0	0	0.0	2	0.0	2.0	1
23	61	1	2	150.0	243.0	1	1	137.0	1	1.0	1	0.0	2.0	1
24	40	1	3	140.0	199.0	0	1	178.0	1	1.4	2	0.0	3.0	1
25	71	0	1	160.0	302.0	0	1	162.0	0	0.4	2	2.0	2.0	1
26	59	1	2	150.0	212.0	1	1	157.0	0	1.6	2	0.0	2.0	1
27	51	1	2	110.0	175.0	0	1	123.0	0	0.6	2	0.0	2.0	1
28	65	0	2	140.0	369.75	1	0	157.0	0	0.8	2	1.0	2.0	1
29	53	1	2	130.0	197.0	1	0	152.0	0	1.2	0	0.0	2.0	1
30	41	0	1	105.0	198.0	0	1	168.0	0	0.0	2	1.0	2.0	1
31	65	1	0	120.0	177.0	0	1	140.0	0	0.4	2	0.0	3.0	1
32	44	1	1	130.0	219.0	0	0	188.0	0	0.0	2	0.0	2.0	1
33	54	1	2	125.0	273.0	0	0	152.0	0	0.5	0	1.0	2.0	1
34	51	1	3	125.0	213.0	0	0	125.0	1	1.4	2	1.0	2.0	1
35	46	0	2	142.0	177.0	0	0	160.0	1	1.4	0	0.0	2.0	1
36	54	0	2	135.0	304.0	1	1	170.0	0	0.0	2	0.0	2.0	1
37	54	1	2	150.0	232.0	0	0	165.0	0	1.6	2	0.0	3.0	1
38	65	0	2	155.0	269.0	0	1	148.0	0	0.8	2	0.0	2.0	1
39	65	0	2	160.0	360.0	0	0	151.0	0	0.8	2	0.0	2.0	1
40	51	0	2	140.0	308.0	0	0	142.0	0	1.5	2	1.0	2.0	1
41	48	1	1	130.0	245.0	0	0	180.0	0	0.2	1	0.0	2.0	1
42	45	1	0	104.0	208.0	0	0	148.0	1	3.0	1	0.0	2.0	1
43	53	0	0	130.0	264.0	0	0	143.0	0	0.4	1	0.0	2.0	1
44	39	1	2	140.0	321.0	0	0	182.0	0	0.0	2	0.0	2.0	1
45	52	1	1	120.0	325.0	0	1	172.0	0	0.2	2	0.0	2.0	1
46	44	1	2	140.0	235.0	0	0	180.0	0	0.0	2	0.0	2.0	1
47	47	1	2	138.0	257.0	0	0	156.0	0	0.0	2	0.0	2.0	1
48	53	0	2	128.0	216.0	0	0	115.0	0	0.0	2	0.0	0.5	1
49	53	0	0	138.0	234.0	0	0	160.0	0	0.0	2	0.0	2.0	1
50	51	0	2	130.0	256.0	0	0	149.0	0	0.5	2	0.0	2.0	1
51	66	1	0	120.0	302.0	0	0	151.0	0	0.4	1	0.0	2.0	1
52	62	1	2	130.0	231.0	0	1	146.0	0	1.8	1	2.5	3.0	1
53	44	0	2	108.0	141.0	0	1	175.0	0	0.6	1	0.0	2.0	1
54	63	0	2	135.0	252.0	0	0	172.0	0	0.0	2	0.0	2.0	1
55	52	1	1	134.0	201.0	0	1	158.0	0	0.8	2	1.0	2.0	1
56	48	1	0	122.0	222.0	0	0	186.0	0	0.0	2	0.0	2.0	1
57	45	1	0	115.0	260.0	0	0	185.0	0	0.0	2	0.0	2.0	1
58	34	1	3	118.0	182.0	0	0	174.0	0	0.0	2	0.0	2.0	1
59	57	0	0	128.0	303.0	0	0	159.0	0	0.0	2	1.0	2.0	1
60	71	0	2	110.0	265.0	1	0	130.0	0	0.0	2	1.0	2.0	1
61	54	1	1	108.0	309.0	0	1	156.0	0	0.0	2	0.0	3.0	1
62	52	1	3	118.0	186.0	0	0	190.0	0	0.0	1	0.0	1.0	1
63	41	1	1	135.0	203.0	0	1	132.0	0	0.0	1	0.0	1.0	1
64	58	1	2	140.0	211.0	1	0	165.0	0	0.0	2	0.0	2.0	1
65	35	0	0	138.0	183.0	0	1	182.0	0	1.4	2	0.0	2.0	1
66	51	1	2	100.0	222.0	0	1	143.0	1	1.2	1	0.0	2.0	1
67	45	0	1	130.0	234.0	0	0	175.0	0	0.6	1	0.0	2.0	1
68	44	1	1	120.0	220.0	0	1	170.0	0	0.0	2	0.0	2.0	1
69	62	0	0	124.0	209.0	0	1	163.0	0	0.0	2	0.0	2.0	1
70	54	1	2	120.0	258.0	0	0	147.0	0	0.4	1	0.0	3.0	1
71	51	1	2	94.0	227.0	0	1	154.0	1	0.0	2	1.0	3.0	1
72	29	1	1	130.0	204.0	0	0	202.0	0	0.0	2	0.0	2.0	1
73	51	1	0	140.0	261.0	0	0	186.0	1	0.0	2	0.0	2.0	1
74	43	0	2	122.0	213.0	0	1	165.0	0	0.2	1	0.0	2.0	1
75	55	0	1	135.0	250.0	0	0	161.0	0	1.4	1	0.0	2.0	1
76	51	1	2	125.0	245.0	1	0	166.0	0	2.4	1	0.0	2.0	1
77	59	1	1	140.0	221.0	0	1	164.0	1	0.0	2	0.0	2.0	1
78	52	1	1	128.0	205.0	1	1	184.0	0	0.0	2	0.0	2.0	1
79	58	1	2	105.0	240.0	0	0	154.0	1	0.6	1	0.0	3.0	1
80	41	1	2	112.0	250.0	0	1	179.0	0	0.0	2	0.0	2.0	1
81	45	1	1	128.0	308.0	0	0	170.0	0	0.0	2	0.0	2.0	1
82	60	0	2	102.0	318.0	0	1	160.0	0	0.0	2	1.0	2.0	1
83	52	1	3	152.0	298.0	1	1	178.0	0	1.2	1	0.0	3.0	1
84	42	0	0	102.0	265.0	0	0	122.0	0	0.6	1	0.0	2.0	1
85	67	0	2	115.0	369.75	0	0	160.0	0	1.6	1	0.0	3.0	1
86	68	1	2	118.0	277.0	0	1	151.0	0	1.0	2	1.0	3.0	1
87	46	1	1	101.0	197.0	1	1	156.0	0	0.0	2	0.0	3.0	1
88	54	0	2	110.0	214.0	0	1	158.0	0	1.6	1	0.0	2.0	1
89	58	0	0	100.0	248.0	0	0	122.0	0	1.0	1	0.0	2.0	1
90	48	1	2	124.0	255.0	1	1	175.0	0	0.0	2	2.0	2.0	1
91	57	1	0	132.0	207.0	0	1	168.0	1	0.0	2	0.0	3.0	1
92	52	1	2	138.0	223.0	0	1	169.0	0	0.0	2	2.5	2.0	1
93	54	0	1	132.0	288.0	1	0	159.0	1	0.0	2	1.0	2.0	1
94	45	0	1	112.0	160.0	0	1	138.0	0	0.0	1	0.0	2.0	1
95	53	1	0	142.0	226.0	0	0	111.0	1	0.0	2	0.0	3.0	1
96	62	0	0	140.0	369.75	0	0	157.0	0	1.2	1	0.0	2.0	1
97	52	1	0	108.0	233.0	1	1	147.0	0	0.1	2	2.5	3.0	1
98	43	1	2	130.0	315.0	0	1	162.0	0	1.9	2	1.0	2.0	1
99	53	1	2	130.0	246.0	1	0	173.0	0	0.0	2	2.5	2.0	1
100	42	1	3	148.0	244.0	0	0	178.0	0	0.8	2	2.0	2.0	1
101	59	1	3	170.0	270.0	0	0	145.0	0	4.0	0	0.0	3.0	1
102	63	0	1	140.0	195.0	0	1	179.0	0	0.0	2	2.0	2.0	1
103	42	1	2	120.0	240.0	1	1	194.0	0	0.8	0	0.0	3.0	1
104	50	1	2	129.0	196.0	0	1	163.0	0	0.0	2	0.0	2.0	1
105	68	0	2	120.0	211.0	0	0	115.0	0	1.5	1	0.0	2.0	1
106	69	1	3	160.0	234.0	1	0	131.0	0	0.1	1	1.0	2.0	1
107	45	0	0	138.0	236.0	0	0	152.0	1	0.2	1	0.0	2.0	1
108	50	0	1	120.0	244.0	0	1	162.0	0	1.1	2	0.0	2.0	1
109	50	0	0	110.0	254.0	0	0	159.0	0	0.0	2	0.0	2.0	1
110	64	0	0	170.0	325.0	0	1	154.0	1	0.0	2	0.0	2.0	1
111	57	1	2	150.0	126.0	1	1	173.0	0	0.2	2	1.0	3.0	1
112	64	0	2	140.0	313.0	0	1	133.0	0	0.2	2	0.0	3.0	1
113	43	1	0	110.0	211.0	0	1	161.0	0	0.0	2	0.0	3.0	1
114	55	1	1	130.0	262.0	0	1	155.0	0	0.0	2	0.0	2.0	1
115	37	0	2	120.0	215.0	0	1	170.0	0	0.0	2	0.0	2.0	1
116	41	1	2	130.0	214.0	0	0	168.0	0	2.0	1	0.0	2.0	1
117	56	1	3	120.0	193.0	0	0	162.0	0	1.9	1	0.0	3.0	1
118	46	0	1	105.0	204.0	0	1	172.0	0	0.0	2	0.0	2.0	1
119	46	0	0	138.0	243.0	0	0	152.0	1	0.0	1	0.0	2.0	1
120	64	0	0	130.0	303.0	0	1	122.0	0	2.0	1	2.0	2.0	1
121	59	1	0	138.0	271.0	0	0	182.0	0	0.0	2	0.0	2.0	1
122	41	0	2	112.0	268.0	0	0	172.0	1	0.0	2	0.0	2.0	1
123	54	0	2	108.0	267.0	0	0	167.0	0	0.0	2	0.0	2.0	1
124	39	0	2	94.0	199.0	0	1	179.0	0	0.0	2	0.0	2.0	1
125	34	0	1	118.0	210.0	0	1	192.0	0	0.7	2	0.0	2.0	1
126	47	1	0	112.0	204.0	0	1	143.0	0	0.1	2	0.0	2.0	1
127	67	0	2	152.0	277.0	0	1	172.0	0	0.0	2	1.0	2.0	1
128	52	0	2	136.0	196.0	0	0	169.0	0	0.1	1	0.0	2.0	1
129	74	0	1	120.0	269.0	0	0	121.0	1	0.2	2	1.0	2.0	1
130	54	0	2	160.0	201.0	0	1	163.0	0	0.0	2	1.0	2.0	1
131	49	0	1	134.0	271.0	0	1	162.0	0	0.0	1	0.0	2.0	1
132	42	1	1	120.0	295.0	0	1	162.0	0	0.0	2	0.0	2.0	1
133	41	1	1	110.0	235.0	0	1	153.0	0	0.0	2	0.0	2.0	1
134	41	0	1	126.0	306.0	0	1	163.0	0	0.0	2	0.0	2.0	1
135	49	0	0	130.0	269.0	0	1	163.0	0	0.0	2	0.0	2.0	1
136	60	0	2	120.0	178.0	1	1	96.0	0	0.0	2	0.0	2.0	1
137	62	1	1	128.0	208.0	1	0	140.0	0	0.0	2	0.0	2.0	1
138	57	1	0	110.0	201.0	0	1	126.0	1	1.5	1	0.0	1.0	1
139	64	1	0	128.0	263.0	0	1	105.0	1	0.2	1	1.0	3.0	1
140	51	0	2	120.0	295.0	0	0	157.0	0	0.6	2	0.0	2.0	1
141	43	1	0	115.0	303.0	0	1	181.0	0	1.2	1	0.0	2.0	1
142	42	0	2	120.0	209.0	0	1	173.0	0	0.0	1	0.0	2.0	1
143	67	0	0	106.0	223.0	0	1	142.0	0	0.3	2	2.0	2.0	1
144	76	0	2	140.0	197.0	0	2	116.0	0	1.1	1	0.0	2.0	1
145	70	1	1	156.0	245.0	0	0	143.0	0	0.0	2	0.0	2.0	1
146	44	0	2	118.0	242.0	0	1	149.0	0	0.3	1	1.0	2.0	1
147	60	0	3	150.0	240.0	0	1	171.0	0	0.9	2	0.0	2.0	1
148	44	1	2	120.0	226.0	0	1	169.0	0	0.0	2	0.0	2.0	1
149	42	1	2	130.0	180.0	0	1	150.0	0	0.0	2	0.0	2.0	1
150	66	1	0	160.0	228.0	0	0	138.0	0	2.3	2	0.0	1.0	1
151	71	0	0	112.0	149.0	0	1	125.0	0	1.6	1	0.0	2.0	1
152	64	1	3	170.0	227.0	0	0	155.0	0	0.6	1	0.0	3.0	1
153	66	0	2	146.0	278.0	0	0	152.0	0	0.0	1	1.0	2.0	1
154	39	0	2	138.0	220.0	0	1	152.0	0	0.0	1	0.0	2.0	1
155	58	0	0	130.0	197.0	0	1	131.0	0	0.6	1	0.0	2.0	1
156	47	1	2	130.0	253.0	0	1	179.0	0	0.0	2	0.0	2.0	1
157	35	1	1	122.0	192.0	0	1	174.0	0	0.0	2	0.0	2.0	1
158	58	1	1	125.0	220.0	0	1	144.0	0	0.4	1	2.5	3.0	1
159	56	1	1	130.0	221.0	0	0	163.0	0	0.0	2	0.0	3.0	1
160	56	1	1	120.0	240.0	0	1	169.0	0	0.0	0	0.0	2.0	1
161	55	0	1	132.0	342.0	0	1	166.0	0	1.2	2	0.0	2.0	1
162	41	1	1	120.0	157.0	0	1	182.0	0	0.0	2	0.0	2.0	1
163	38	1	2	138.0	175.0	0	1	173.0	0	0.0	2	2.5	2.0	1
164	38	1	2	138.0	175.0	0	1	173.0	0	0.0	2	2.5	2.0	1
165	67	1	0	160.0	286.0	0	0	108.0	1	1.5	1	2.5	2.0	0
166	67	1	0	120.0	229.0	0	0	129.0	1	2.6	1	2.0	3.0	0
167	62	0	0	140.0	268.0	0	0	160.0	0	3.6	0	2.0	2.0	0
168	63	1	0	130.0	254.0	0	0	147.0	0	1.4	1	1.0	3.0	0
169	53	1	0	140.0	203.0	1	0	155.0	1	3.1	0	0.0	3.0	0
170	56	1	2	130.0	256.0	1	0	142.0	1	0.6	1	1.0	1.0	0
171	48	1	1	110.0	229.0	0	1	168.0	0	1.0	0	0.0	3.0	0
172	58	1	1	120.0	284.0	0	0	160.0	0	1.8	1	0.0	2.0	0
173	58	1	2	132.0	224.0	0	0	173.0	0	3.2	2	2.0	3.0	0
174	60	1	0	130.0	206.0	0	0	132.0	1	2.4	1	2.0	3.0	0
175	40	1	0	110.0	167.0	0	0	114.0	1	2.0	1	0.0	3.0	0
176	60	1	0	117.0	230.0	1	1	160.0	1	1.4	2	2.0	3.0	0
177	64	1	2	140.0	335.0	0	1	158.0	0	0.0	2	0.0	2.0	0
178	43	1	0	120.0	177.0	0	0	120.0	1	2.5	1	0.0	3.0	0
179	57	1	0	150.0	276.0	0	0	112.0	1	0.6	1	1.0	1.0	0
180	55	1	0	132.0	353.0	0	1	132.0	1	1.2	1	1.0	3.0	0
181	65	0	0	150.0	225.0	0	0	114.0	0	1.0	1	2.5	3.0	0
182	61	0	0	130.0	330.0	0	0	169.0	0	0.0	2	0.0	2.0	0
183	58	1	2	112.0	230.0	0	0	165.0	0	2.5	1	1.0	3.0	0
184	50	1	0	150.0	243.0	0	0	128.0	0	2.6	1	0.0	3.0	0
185	44	1	0	112.0	290.0	0	0	153.0	0	0.0	2	1.0	2.0	0
186	60	1	0	130.0	253.0	0	1	144.0	1	1.4	2	1.0	3.0	0
187	54	1	0	124.0	266.0	0	0	109.0	1	2.2	1	1.0	3.0	0
188	50	1	2	140.0	233.0	0	1	163.0	0	0.6	1	1.0	3.0	0
189	41	1	0	110.0	172.0	0	0	158.0	0	0.0	2	0.0	3.0	0
190	51	0	0	130.0	305.0	0	1	142.0	1	1.2	1	0.0	3.0	0
191	58	1	0	128.0	216.0	0	0	131.0	1	2.2	1	2.5	3.0	0
192	54	1	0	120.0	188.0	0	1	113.0	0	1.4	1	1.0	3.0	0
193	60	1	0	145.0	282.0	0	0	142.0	1	2.8	1	2.0	3.0	0
194	60	1	2	140.0	185.0	0	0	155.0	0	3.0	1	0.0	2.0	0
195	59	1	0	170.0	326.0	0	0	140.0	1	3.4	0	0.0	3.0	0
196	46	1	2	150.0	231.0	0	1	147.0	0	3.6	1	0.0	2.0	0
197	67	1	0	125.0	254.0	1	1	163.0	0	0.2	1	2.0	3.0	0
198	62	1	0	120.0	267.0	0	1	99.0	1	1.8	1	2.0	3.0	0
199	65	1	0	110.0	248.0	0	0	158.0	0	0.6	2	2.0	1.0	0
200	44	1	0	110.0	197.0	0	0	177.0	0	0.0	2	1.0	2.0	0
201	60	1	0	125.0	258.0	0	0	141.0	1	2.8	1	1.0	3.0	0
202	58	1	0	150.0	270.0	0	0	111.0	1	0.8	2	0.0	3.0	0
203	68	1	2	170.0	274.0	1	0	150.0	1	1.6	1	0.0	3.0	0
204	62	0	0	160.0	164.0	0	0	145.0	0	4.0	0	2.5	3.0	0
205	52	1	0	128.0	255.0	0	1	161.0	1	0.0	2	1.0	3.0	0
206	59	1	0	110.0	239.0	0	0	142.0	1	1.2	1	1.0	3.0	0
207	60	0	0	150.0	258.0	0	0	157.0	0	2.6	1	2.0	3.0	0
208	49	1	2	120.0	188.0	0	1	139.0	0	2.0	1	2.5	3.0	0
209	59	1	0	140.0	177.0	0	1	162.0	1	0.0	2	1.0	3.0	0
210	57	1	2	128.0	229.0	0	0	150.0	0	0.4	1	1.0	3.0	0
211	61	1	0	120.0	260.0	0	1	140.0	1	3.6	1	1.0	3.0	0
212	39	1	0	118.0	219.0	0	1	140.0	0	1.2	1	0.0	3.0	0
213	61	0	0	145.0	307.0	0	0	146.0	1	1.0	1	0.0	3.0	0
214	56	1	0	125.0	249.0	1	0	144.0	1	1.2	1	1.0	2.0	0
215	43	0	0	132.0	341.0	1	0	136.0	1	3.0	1	0.0	3.0	0
216	62	0	2	130.0	263.0	0	1	97.0	0	1.2	1	1.0	3.0	0
217	63	1	0	130.0	330.0	1	0	132.0	1	1.8	2	2.5	3.0	0
218	65	1	0	135.0	254.0	0	0	127.0	0	2.8	1	1.0	3.0	0
219	48	1	0	130.0	256.0	1	0	150.0	1	0.0	2	2.0	3.0	0
220	63	0	0	150.0	369.75	0	0	154.0	0	4.0	1	2.5	3.0	0
221	55	1	0	140.0	217.0	0	1	111.0	1	4.0	0	0.0	3.0	0
222	65	1	3	138.0	282.0	1	0	174.0	0	1.4	1	1.0	2.0	0
223	56	0	0	170.0	288.0	1	0	133.0	1	4.0	0	2.0	3.0	0
224	54	1	0	110.0	239.0	0	1	126.0	1	2.8	1	1.0	3.0	0
225	70	1	0	145.0	174.0	0	1	125.0	1	2.6	0	0.0	3.0	0
226	62	1	1	120.0	281.0	0	0	103.0	0	1.4	1	1.0	3.0	0
227	35	1	0	120.0	198.0	0	1	130.0	1	1.6	1	0.0	3.0	0
228	59	1	3	170.0	288.0	0	0	159.0	0	0.2	1	0.0	3.0	0
229	64	1	2	125.0	309.0	0	1	131.0	1	1.8	1	0.0	3.0	0
230	47	1	2	108.0	243.0	0	1	152.0	0	0.0	2	0.0	2.0	0
231	57	1	0	165.0	289.0	1	0	124.0	0	1.0	1	2.5	3.0	0
232	55	1	0	160.0	289.0	0	0	145.0	1	0.8	1	1.0	3.0	0
233	64	1	0	120.0	246.0	0	0	96.0	1	2.2	0	1.0	2.0	0
234	70	1	0	130.0	322.0	0	0	109.0	0	2.4	1	2.5	2.0	0
235	51	1	0	140.0	299.0	0	1	173.0	1	1.6	2	0.0	3.0	0
236	58	1	0	125.0	300.0	0	0	171.0	0	0.0	2	2.0	3.0	0
237	60	1	0	140.0	293.0	0	0	170.0	0	1.2	1	2.0	3.0	0
238	77	1	0	125.0	304.0	0	0	162.0	1	0.0	2	2.5	2.0	0
239	35	1	0	126.0	282.0	0	0	156.0	1	0.0	2	0.0	3.0	0
240	70	1	2	160.0	269.0	0	1	112.0	1	2.9	1	1.0	3.0	0
241	59	0	0	170.0	249.0	0	1	143.0	1	0.0	1	0.0	2.0	0
242	64	1	0	145.0	212.0	0	0	132.0	0	2.0	1	2.0	1.0	0
243	57	1	0	152.0	274.0	0	1	88.0	1	1.2	1	1.0	3.0	0
244	56	1	0	132.0	184.0	0	0	105.0	1	2.1	1	1.0	1.0	0
245	48	1	0	124.0	274.0	0	0	166.0	0	0.5	1	0.0	3.0	0
246	56	0	0	134.0	369.75	0	0	150.0	1	1.9	1	2.0	3.0	0
247	66	1	1	160.0	246.0	0	1	120.0	1	0.0	1	2.5	1.0	0
248	54	1	1	170.0	283.0	0	0	195.0	0	0.0	2	1.0	3.0	0
249	69	1	2	140.0	254.0	0	0	146.0	0	2.0	1	2.5	3.0	0
250	51	1	0	140.0	298.0	0	1	122.0	1	4.0	1	2.5	3.0	0
251	43	1	0	132.0	247.0	1	0	143.0	1	0.1	1	2.5	3.0	0
252	62	0	0	138.0	294.0	1	1	106.0	0	1.9	1	2.5	2.0	0
253	67	1	0	100.0	299.0	0	0	125.0	1	0.9	1	2.0	2.0	0
254	59	1	3	160.0	273.0	0	0	125.0	0	0.0	2	0.0	2.0	0
255	45	1	0	142.0	309.0	0	0	147.0	1	0.0	1	2.5	3.0	0
256	58	1	0	128.0	259.0	0	0	130.0	1	3.0	1	2.0	3.0	0
257	50	1	0	144.0	200.0	0	0	126.0	1	0.9	1	0.0	3.0	0
258	62	0	0	150.0	244.0	0	1	154.0	1	1.4	1	0.0	2.0	0
259	38	1	3	120.0	231.0	0	1	182.0	1	3.8	1	0.0	3.0	0
260	66	0	0	170.0	228.0	1	1	165.0	1	1.0	1	2.0	3.0	0
261	52	1	0	112.0	230.0	0	1	160.0	0	0.0	2	1.0	2.0	0
262	53	1	0	123.0	282.0	0	1	95.0	1	2.0	1	2.0	3.0	0
263	63	0	0	108.0	269.0	0	1	169.0	1	1.8	1	2.0	2.0	0
264	54	1	0	110.0	206.0	0	0	108.0	1	0.0	1	1.0	2.0	0
265	66	1	0	112.0	212.0	0	0	132.0	1	0.1	2	1.0	2.0	0
266	55	0	0	170.0	327.0	0	2	117.0	1	3.4	1	0.0	2.0	0
267	49	1	2	118.0	149.0	0	0	126.0	0	0.8	2	2.5	2.0	0
268	54	1	0	122.0	286.0	0	0	116.0	1	3.2	1	2.0	2.0	0
269	56	1	0	130.0	283.0	1	0	103.0	1	1.6	0	0.0	3.0	0
270	46	1	0	120.0	249.0	0	0	144.0	0	0.8	2	0.0	3.0	0
271	61	1	3	134.0	234.0	0	1	145.0	0	2.6	1	2.0	2.0	0
272	67	1	0	120.0	237.0	0	1	84.75	0	1.0	1	0.0	2.0	0
273	58	1	0	100.0	234.0	0	1	156.0	0	0.1	2	1.0	3.0	0
274	47	1	0	110.0	275.0	0	0	118.0	1	1.0	1	1.0	2.0	0
275	52	1	0	125.0	212.0	0	1	168.0	0	1.0	2	2.0	3.0	0
276	58	1	0	146.0	218.0	0	1	105.0	0	2.0	1	1.0	3.0	0
277	57	1	1	124.0	261.0	0	1	141.0	0	0.3	2	0.0	3.0	0
278	58	0	1	136.0	319.0	1	0	152.0	0	0.0	2	2.0	2.0	0
279	61	1	0	138.0	166.0	0	0	125.0	1	3.6	1	1.0	2.0	0
280	42	1	0	136.0	315.0	0	1	125.0	1	1.8	1	0.0	1.0	0
281	52	1	0	128.0	204.0	1	1	156.0	1	1.0	1	0.0	0.5	0
282	59	1	2	126.0	218.0	1	1	134.0	0	2.2	1	1.0	1.0	0
283	40	1	0	152.0	223.0	0	1	181.0	0	0.0	2	0.0	3.0	0
284	61	1	0	140.0	207.0	0	0	138.0	1	1.9	2	1.0	3.0	0
285	46	1	0	140.0	311.0	0	1	120.0	1	1.8	1	2.0	3.0	0
286	59	1	3	134.0	204.0	0	1	162.0	0	0.8	2	2.0	2.0	0
287	57	1	1	154.0	232.0	0	0	164.0	0	0.0	2	1.0	2.0	0
288	57	1	0	110.0	335.0	0	1	143.0	1	3.0	1	1.0	3.0	0
289	55	0	0	128.0	205.0	0	2	130.0	1	2.0	1	1.0	3.0	0
290	61	1	0	148.0	203.0	0	1	161.0	0	0.0	2	1.0	3.0	0
291	58	1	0	114.0	318.0	0	2	140.0	0	4.0	0	2.5	1.0	0
292	58	0	0	170.0	225.0	1	0	146.0	1	2.8	1	2.0	1.0	0
293	67	1	2	152.0	212.0	0	0	150.0	0	0.8	1	0.0	3.0	0
294	44	1	0	120.0	169.0	0	1	144.0	1	2.8	0	0.0	1.0	0
295	63	1	0	140.0	187.0	0	0	144.0	1	4.0	2	2.0	3.0	0
296	63	0	0	124.0	197.0	0	1	136.0	1	0.0	1	0.0	2.0	0
297	59	1	0	164.0	176.0	1	0	90.0	0	1.0	1	2.0	1.0	0
298	57	0	0	140.0	241.0	0	1	123.0	1	0.2	1	0.0	3.0	0
299	45	1	3	110.0	264.0	0	1	132.0	0	1.2	1	0.0	3.0	0
300	68	1	0	144.0	193.0	1	1	141.0	0	3.4	1	2.0	3.0	0
301	57	1	0	130.0	131.0	0	1	115.0	1	1.2	1	1.0	3.0	0
302	57	0	1	130.0	236.0	0	0	174.0	0	0.0	1	1.0	2.0	0
0	28.0	1.0	2.0	130.0	132.0	0.0	2.0	185.0	0.0	0.0	1.9	0.3	2.6	0.0
1	29.0	1.0	2.0	120.0	243.0	0.0	0.0	160.0	0.0	0.0	2.0	0.0	2.7	0.0
2	29.0	1.0	2.0	140.0	250.84870848708488	0.0	0.0	170.0	0.0	0.0	2.0	0.1	2.5	0.0
3	30.0	0.0	1.0	170.0	237.0	0.0	1.0	170.0	0.0	0.0	1.8	0.3	2.6	0.0
4	31.0	0.0	2.0	100.0	219.0	0.0	1.0	150.0	0.0	0.0	1.4	0.3	2.8	0.0
5	32.0	0.0	2.0	105.0	198.0	0.0	0.0	165.0	0.0	0.0	1.8	0.3	2.7	0.0
6	32.0	1.0	2.0	110.0	225.0	0.0	0.0	184.0	0.0	0.0	2.0	0.2	2.6	0.0
7	32.0	1.0	2.0	125.0	254.0	0.0	0.0	155.0	0.0	0.0	1.9	0.0	2.7	0.0
8	33.0	1.0	3.0	120.0	298.0	0.0	0.0	185.0	0.0	0.0	1.6	0.6	2.5	0.0
9	34.0	0.0	2.0	130.0	161.0	0.0	0.0	190.0	0.0	0.0	1.6	0.5	2.5	0.0
10	34.0	1.0	2.0	150.0	214.0	0.0	1.0	168.0	0.0	0.0	1.9	0.1	2.7	0.0
11	34.0	1.0	2.0	98.0	220.0	0.0	0.0	150.0	0.0	0.0	1.7	0.1	2.9	0.0
12	35.0	0.0	1.0	120.0	160.0	0.0	1.0	185.0	0.0	0.0	1.7	0.5	2.7	0.0
13	35.0	0.0	4.0	140.0	167.0	0.0	0.0	150.0	0.0	0.0	1.4	0.2	2.6	0.0
14	35.0	1.0	2.0	120.0	308.0	0.0	2.0	180.0	0.0	0.0	2.0	0.6	2.4	0.0
15	35.0	1.0	2.0	150.0	264.0	0.0	0.0	168.0	0.0	0.0	1.9	0.1	2.8	0.0
16	36.0	1.0	2.0	120.0	166.0	0.0	0.0	180.0	0.0	0.0	1.9	0.3	2.6	0.0
17	36.0	1.0	3.0	112.0	340.0	0.0	0.0	184.0	0.0	1.0	1.2	0.3	2.5	0.0
18	36.0	1.0	3.0	130.0	209.0	0.0	0.0	178.0	0.0	0.0	1.8	0.3	2.6	0.0
19	36.0	1.0	3.0	150.0	160.0	0.0	0.0	172.0	0.0	0.0	1.8	0.2	2.5	0.0
20	37.0	0.0	2.0	120.0	260.0	0.0	0.0	130.0	0.0	0.0	1.7	0.2	2.6	0.0
21	37.0	0.0	3.0	130.0	211.0	0.0	0.0	142.0	0.0	0.0	1.4	0.2	2.8	0.0
22	37.0	0.0	4.0	130.0	173.0	0.0	1.0	184.0	0.0	0.0	1.5	0.5	2.7	0.0
23	37.0	1.0	2.0	130.0	283.0	0.0	1.0	98.0	0.0	0.0	1.6	0.2	2.8	0.0
24	37.0	1.0	3.0	130.0	194.0	0.0	0.0	150.0	0.0	0.0	1.5	0.0	2.8	0.0
25	37.0	1.0	4.0	120.0	223.0	0.0	0.0	168.0	0.0	0.0	1.8	0.2	2.6	0.0
26	37.0	1.0	4.0	130.0	315.0	0.0	0.0	158.0	0.0	0.0	1.8	0.8	2.7	0.0
27	38.0	0.0	2.0	120.0	275.0	0.0699300699300699	0.0	129.0	0.0	0.0	1.7	0.3	2.6	0.0
28	38.0	1.0	2.0	140.0	297.0	0.0	0.0	150.0	0.0	0.0	1.3	0.8	2.6	0.0
29	38.0	1.0	3.0	145.0	292.0	0.0	0.0	130.0	0.0	0.0	1.2	0.5	2.5	0.0
30	39.0	0.0	3.0	110.0	182.0	0.0	1.0	180.0	0.0	0.0	1.7	0.5	2.7	0.0
31	39.0	1.0	2.0	120.0	250.84870848708488	0.0	1.0	146.0	0.0	2.0	0.8	0.3	2.7	0.0
32	39.0	1.0	2.0	120.0	200.0	0.0	0.0	160.0	1.0	1.0	1.0	0.1	2.8	0.0
33	39.0	1.0	2.0	120.0	204.0	0.0	0.0	145.0	0.0	0.0	1.7	0.0	2.9	0.0
34	39.0	1.0	2.0	130.0	250.84870848708488	0.0	0.0	120.0	0.0	0.0	1.6	0.0	2.7	0.0
35	39.0	1.0	2.0	170.0	241.0	0.0	0.0	106.0	0.0	0.0	1.4	0.1	2.6	0.0
36	39.0	1.0	3.0	120.0	339.0	0.0	0.0	170.0	0.0	0.0	1.8	0.6	2.5	0.0
37	39.0	1.0	3.0	160.0	147.0	1.0	0.0	160.0	0.0	0.0	1.8	0.8	2.1	0.0
38	39.0	1.0	4.0	110.0	273.0	0.0	0.0	132.0	0.0	0.0	1.6	0.0	2.6	0.0
39	39.0	1.0	4.0	130.0	307.0	0.0	0.0	140.0	0.0	0.0	1.5	0.8	2.5	0.0
40	40.0	1.0	2.0	130.0	275.0	0.0	0.0	150.0	0.0	0.0	1.6	0.1	2.7	0.0
41	40.0	1.0	2.0	140.0	289.0	0.0	0.0	172.0	0.0	0.0	2.0	0.3	2.8	0.0
42	40.0	1.0	3.0	130.0	215.0	0.0	0.0	138.0	0.0	0.0	1.5	0.1	2.7	0.0
43	40.0	1.0	3.0	130.0	281.0	0.0	0.0	167.0	0.0	0.0	1.8	0.2	2.6	0.0
44	40.0	1.0	3.0	140.0	250.84870848708488	0.0	0.0	188.0	0.0	0.0	1.6	0.2	2.4	0.0
45	41.0	0.0	2.0	110.0	250.0	0.0	1.0	142.0	0.0	0.0	1.4	0.3	2.6	0.0
46	41.0	0.0	2.0	125.0	184.0	0.0	0.0	180.0	0.0	0.0	1.6	0.6	2.6	0.0
47	41.0	0.0	2.0	130.0	245.0	0.0	0.0	150.0	0.0	0.0	1.5	0.3	2.7	0.0
48	41.0	1.0	2.0	120.0	291.0	0.0	1.0	160.0	0.0	0.0	2.0	0.4	2.8	0.0
49	41.0	1.0	2.0	120.0	295.0	0.0	0.0	170.0	0.0	0.0	2.0	0.4	2.7	0.0
50	41.0	1.0	2.0	125.0	269.0	0.0	0.0	144.0	0.0	0.0	1.6	0.1	2.7	0.0
51	41.0	1.0	4.0	112.0	250.0	0.0	0.0	142.0	0.0	0.0	1.6	0.1	2.7	0.0
52	42.0	0.0	3.0	115.0	211.0	0.0	1.0	137.0	0.0	0.0	1.4	0.7	2.7	0.0
53	42.0	1.0	2.0	120.0	196.0	0.0	0.0	150.0	0.0	0.0	1.7	0.5	2.9	0.0
54	42.0	1.0	2.0	120.0	198.0	0.0	0.0	155.0	0.0	0.0	1.8	0.5	2.6	0.0
55	42.0	1.0	2.0	150.0	268.0	0.0	0.0	136.0	0.0	0.0	1.4	0.5	2.6	0.0
56	42.0	1.0	3.0	120.0	228.0	0.0	0.0	152.0	1.0	1.5	0.9	0.4	2.6	0.0
57	42.0	1.0	3.0	160.0	147.0	0.0	0.0	146.0	0.0	0.0	1.4	0.8	2.5	0.0
58	42.0	1.0	4.0	140.0	358.0	0.0	0.0	170.0	0.0	0.0	1.8	1.2	2.7	0.0
59	43.0	0.0	1.0	100.0	223.0	0.0	0.0	142.0	0.0	0.0	1.5	1.6	2.5	0.0
60	43.0	0.0	2.0	120.0	201.0	0.0	0.0	165.0	0.0	0.0	1.6	1.7	2.5	0.0
61	43.0	0.0	2.0	120.0	215.0	0.0	1.0	175.0	0.0	0.0	1.5	1.6	2.7	0.0
62	43.0	0.0	2.0	120.0	249.0	0.0	1.0	176.0	0.0	0.0	1.5	1.6	2.6	0.0
63	43.0	0.0	2.0	120.0	266.0	0.0	0.0	118.0	0.0	0.0	1.7	1.7	2.5	0.0
64	43.0	0.0	2.0	150.0	186.0	0.0	0.0	154.0	0.0	0.0	1.4	1.8	2.3	0.0
65	43.0	0.0	3.0	150.0	250.84870848708488	0.0	0.0	175.0	0.0	0.0	1.6	1.9	2.4	0.0
66	43.0	1.0	2.0	142.0	207.0	0.0	0.0	138.0	0.0	0.0	1.3	1.9	2.6	0.0
67	44.0	0.0	4.0	120.0	218.0	0.0	1.0	115.0	0.0	0.0	1.5	0.7	2.5	0.0
68	44.0	1.0	2.0	120.0	184.0	0.0	0.0	142.0	0.0	1.0	0.8	0.4	2.9	0.0
69	44.0	1.0	2.0	130.0	215.0	0.0	0.0	135.0	0.0	0.0	1.6	1.0	2.5	0.0
70	44.0	1.0	4.0	150.0	375.625	0.0	0.0	170.0	0.0	0.0	1.8	1.7	2.7	0.0
71	45.0	0.0	2.0	130.0	237.0	0.0	0.0	170.0	0.0	0.0	1.6	1.0	2.4	0.0
72	45.0	0.0	2.0	170.0	250.84870848708488	0.0	0.0	180.0	0.0	0.0	1.5	0.9	2.6	0.0
73	45.0	0.0	4.0	132.0	297.0	0.0	0.0	144.0	0.0	0.0	1.5	1.8	2.7	0.0
74	45.0	1.0	2.0	140.0	224.0	1.0	0.0	122.0	0.0	0.0	1.5	1.4	2.2	0.0
75	45.0	1.0	3.0	135.0	250.84870848708488	0.0	0.0	110.0	0.0	0.0	1.6	1.1	2.3	0.0
76	45.0	1.0	4.0	120.0	225.0	0.0	0.0	140.0	0.0	0.0	1.6	0.9	2.5	0.0
77	45.0	1.0	4.0	140.0	224.0	0.0	0.0	144.0	0.0	0.0	1.4	1.1	2.5	0.0
78	46.0	0.0	4.0	130.0	238.0	0.0	0.0	90.0	0.0	0.0	1.6	0.6	2.3	0.0
79	46.0	1.0	2.0	140.0	275.0	0.0	0.0	165.0	1.0	0.0	1.9	0.6	2.7	0.0
80	46.0	1.0	3.0	120.0	230.0	0.0	0.0	150.0	0.0	0.0	1.7	0.4	2.5	0.0
81	46.0	1.0	3.0	150.0	163.0	0.0699300699300699	0.0	116.0	0.0	0.0	1.5	1.1	2.4	0.0
82	46.0	1.0	4.0	110.0	238.0	0.0	1.0	140.0	1.0	1.0	1.0	0.5	2.7	0.0
83	46.0	1.0	4.0	110.0	240.0	0.0	1.0	140.0	0.0	0.0	1.6	0.7	2.4	0.0
84	46.0	1.0	4.0	170.0	280.0	0.0	1.0	120.0	0.0	0.0	1.1	1.0	2.4	0.0
85	47.0	0.0	2.0	140.0	257.0	0.0	0.0	135.0	0.0	1.0	1.0	0.4	2.9	0.0
86	47.0	0.0	3.0	130.0	250.84870848708488	0.0	0.0	145.0	0.0	2.0	0.9	0.9	2.8	0.0
87	47.0	1.0	1.0	110.0	249.0	0.0	0.0	150.0	0.0	0.0	1.9	0.5	2.5	0.0
88	47.0	1.0	2.0	160.0	263.0	0.0	0.0	174.0	0.0	0.0	2.0	0.8	2.8	0.0
89	47.0	1.0	4.0	140.0	276.0	1.0	0.0	125.0	1.0	0.0	1.5	1.8	2.8	0.0
90	48.0	0.0	2.0	132.5836177474403	308.0	0.0	1.0	139.1296928327645	0.3037542662116041	2.0	1.1	0.6	2.9	0.0
91	48.0	0.0	2.0	120.0	250.84870848708488	1.0	1.0	148.0	0.0	0.0	1.7	1.1	2.4	0.0
92	48.0	0.0	2.0	120.0	284.0	0.0	0.0	120.0	0.0	0.0	2.0	1.2	2.4	0.0
93	48.0	0.0	3.0	120.0	195.0	0.0	0.0	125.0	0.0	0.0	1.7	0.7	2.4	0.0
94	48.0	0.0	4.0	108.0	163.0	0.0	0.0	175.0	0.0	2.0	0.9	1.5	2.1	0.0
95	48.0	0.0	4.0	120.0	254.0	0.0	1.0	110.0	0.0	0.0	1.7	1.0	2.4	0.0
96	48.0	0.0	4.0	150.0	227.0	0.0	0.0	130.0	1.0	1.0	1.1	0.6	2.7	0.0
97	48.0	1.0	2.0	100.0	250.84870848708488	0.0	0.0	100.0	0.0	0.0	1.8	1.0	2.4	0.0
98	48.0	1.0	2.0	130.0	245.0	0.0	0.0	160.0	0.0	0.0	2.0	0.6	2.3	0.0
99	48.0	1.0	2.0	140.0	238.0	0.0	0.0	118.0	0.0	0.0	1.6	1.0	2.6	0.0
100	48.0	1.0	3.0	110.0	211.0	0.0	0.0	138.0	0.0	0.0	1.9	0.9	2.3	0.0
101	49.0	0.0	2.0	110.0	250.84870848708488	0.0	0.0	160.0	0.0	0.0	1.7	0.9	1.9	0.0
102	49.0	0.0	2.0	110.0	250.84870848708488	0.0	0.0	160.0	0.0	0.0	1.7	0.9	1.9	0.0
103	49.0	0.0	2.0	124.0	201.0	0.0	0.0	164.0	0.0	0.0	1.6	1.0	2.3	0.0
104	49.0	0.0	3.0	130.0	207.0	0.0	1.0	135.0	0.0	0.0	1.5	0.7	2.3	0.0
105	49.0	1.0	2.0	100.0	253.0	0.0	0.0	174.0	0.0	0.0	2.0	0.9	2.0	0.0
106	49.0	1.0	3.0	140.0	187.0	0.0	0.0	172.0	0.0	0.0	1.8	0.8	2.4	0.0
107	49.0	1.0	4.0	120.0	297.0	0.0699300699300699	0.0	132.0	0.0	1.0	1.0	1.6	2.7	0.0
108	49.0	1.0	4.0	140.0	250.84870848708488	0.0	0.0	130.0	0.0	0.0	1.6	0.8	2.5	0.0
109	50.0	0.0	2.0	110.0	202.0	0.0	0.0	145.0	0.0	0.0	1.8	0.9	2.3	0.0
110	50.0	0.0	4.0	120.0	328.0	0.0	0.0	110.0	1.0	1.0	1.1	1.6	2.3	0.0
111	50.0	1.0	2.0	120.0	168.0	0.0	0.0	160.0	0.0	0.0	2.0	1.0	2.1	0.0
112	50.0	1.0	2.0	140.0	216.0	0.0	0.0	170.0	0.0	0.0	2.0	0.8	2.4	0.0
113	50.0	1.0	2.0	170.0	209.0	0.0	1.0	116.0	0.0	0.0	1.4	1.2	2.4	0.0
114	50.0	1.0	4.0	140.0	129.0	0.0	0.0	135.0	0.0	0.0	1.7	1.1	2.5	0.0
115	50.0	1.0	4.0	150.0	215.0	0.0	0.0	140.0	1.0	0.0	1.5	1.1	2.5	0.0
116	51.0	0.0	2.0	160.0	194.0	0.0	0.0	170.0	0.0	0.0	1.7	0.8	2.3	0.0
117	51.0	0.0	3.0	110.0	190.0	0.0	0.0	120.0	0.0	0.0	1.6	1.3	2.2	0.0
118	51.0	0.0	3.0	130.0	220.0	0.0	0.0	160.0	1.0	2.0	1.0	1.4	2.2	0.0
119	51.0	0.0	3.0	150.0	200.0	0.0	0.0	120.0	0.0	0.5	1.3	0.9	2.8	0.0
120	51.0	1.0	2.0	125.0	188.0	0.0	0.0	145.0	0.0	0.0	1.9	0.7	2.4	0.0
121	51.0	1.0	2.0	130.0	224.0	0.0	0.0	150.0	0.0	0.0	1.9	0.6	2.6	0.0
122	51.0	1.0	4.0	130.0	179.0	0.0	0.0	100.0	0.0	0.0	1.8	1.2	1.9	0.0
123	52.0	0.0	2.0	120.0	210.0	0.0	0.0	148.0	0.0	0.0	1.8	0.9	2.3	0.0
124	52.0	0.0	2.0	140.0	250.84870848708488	0.0	0.0	140.0	0.0	0.0	1.6	0.5	2.4	0.0
125	52.0	0.0	3.0	125.0	272.0	0.0	0.0	139.0	0.0	0.0	1.8	0.8	2.4	0.0
126	52.0	0.0	4.0	130.0	180.0	0.0	0.0	140.0	1.0	1.5	1.0	0.6	2.8	0.0
127	52.0	1.0	2.0	120.0	284.0	0.0	0.0	118.0	0.0	0.0	2.0	1.6	2.2	0.0
128	52.0	1.0	2.0	140.0	112.625	0.0	0.0	138.0	1.0	0.0	1.5	1.3	2.2	0.0
129	52.0	1.0	2.0	160.0	196.0	0.0	0.0	165.0	0.0	0.0	2.0	1.0	2.3	0.0
130	52.0	1.0	3.0	140.0	259.0	0.0	1.0	170.0	0.0	0.0	1.7	1.3	2.7	0.0
131	53.0	0.0	2.0	113.0	375.625	0.0699300699300699	0.0	127.0	0.0	0.0	2.0	1.4	2.4	0.0
132	53.0	0.0	2.0	140.0	216.0	0.0	0.0	142.0	1.0	2.0	1.1	1.3	2.5	0.0
133	53.0	0.0	3.0	120.0	274.0	0.0	0.0	130.0	0.0	0.0	1.9	1.1	2.4	0.0
134	53.0	1.0	2.0	120.0	250.84870848708488	0.0	0.0	132.0	0.0	0.0	1.9	1.1	2.3	0.0
135	53.0	1.0	2.0	140.0	320.0	0.0	0.0	162.0	0.0	0.0	2.0	1.6	2.7	0.0
136	53.0	1.0	3.0	120.0	195.0	0.0	0.0	140.0	0.0	0.0	1.9	1.2	2.1	0.0
137	53.0	1.0	4.0	124.0	260.0	0.0	1.0	112.0	1.0	2.5	0.7	1.2	2.6	0.0
138	53.0	1.0	4.0	130.0	182.0	0.0	0.0	148.0	0.0	0.0	1.8	1.0	2.2	0.0
139	53.0	1.0	4.0	140.0	243.0	0.0	0.0	155.0	0.0	0.0	1.7	0.8	2.0	0.0
140	54.0	0.0	2.0	120.0	221.0	0.0	0.0	138.0	0.0	1.0	1.1	1.1	2.7	0.0
141	54.0	0.0	2.0	120.0	230.0	1.0	0.0	140.0	0.0	0.0	1.7	1.5	2.3	0.0
142	54.0	0.0	2.0	120.0	273.0	0.0	0.0	150.0	0.0	1.5	1.2	1.1	2.8	0.0
143	54.0	0.0	2.0	130.0	253.0	0.0	1.0	155.0	0.0	0.0	1.7	0.6	2.2	0.0
144	54.0	0.0	2.0	140.0	309.0	0.0699300699300699	1.0	140.0	0.0	0.0	1.5	1.4	2.6	0.0
145	54.0	0.0	2.0	150.0	230.0	0.0	0.0	130.0	0.0	0.0	1.5	0.6	2.5	0.0
146	54.0	0.0	2.0	160.0	312.0	0.0	0.0	130.0	0.0	0.0	1.7	1.4	2.7	0.0
147	54.0	1.0	1.0	120.0	171.0	0.0	0.0	137.0	0.0	2.0	0.7	1.4	2.5	0.0
148	54.0	1.0	2.0	110.0	208.0	0.0	0.0	142.0	0.0	0.0	2.0	0.8	2.1	0.0
149	54.0	1.0	2.0	120.0	238.0	0.0	0.0	154.0	0.0	0.0	2.0	0.9	2.0	0.0
150	54.0	1.0	2.0	120.0	246.0	0.0	0.0	110.0	0.0	0.0	1.9	0.8	2.1	0.0
151	54.0	1.0	2.0	160.0	195.0	0.0	1.0	130.0	0.0	1.0	1.0	0.8	2.1	0.0
152	54.0	1.0	2.0	160.0	305.0	0.0	0.0	175.0	0.0	0.0	2.0	1.8	2.9	0.0
153	54.0	1.0	3.0	120.0	217.0	0.0	0.0	137.0	0.0	0.0	1.9	0.9	2.3	0.0
154	54.0	1.0	3.0	150.0	250.84870848708488	0.0	0.0	122.0	0.0	0.0	1.6	0.4	2.3	0.0
155	54.0	1.0	4.0	150.0	365.0	0.0	1.0	134.0	0.0	1.0	1.6	0.5	2.5	0.0
156	55.0	0.0	2.0	110.0	344.0	0.0	1.0	160.0	0.0	0.0	1.9	1.4	2.3	0.0
157	55.0	0.0	2.0	122.0	320.0	0.0	0.0	155.0	0.0	0.0	1.8	1.3	2.1	0.0
158	55.0	0.0	2.0	130.0	375.625	0.0	2.0	150.0	0.0	0.0	1.7	1.2	2.0	0.0
159	55.0	1.0	2.0	120.0	256.0	1.0	0.0	137.0	0.0	0.0	1.9	1.4	2.0	0.0
160	55.0	1.0	2.0	140.0	196.0	0.0	0.0	150.0	0.0	0.0	1.8	0.7	2.4	0.0
161	55.0	1.0	2.0	145.0	326.0	0.0	0.0	155.0	0.0	0.0	1.9	1.4	2.2	0.0
162	55.0	1.0	3.0	110.0	277.0	0.0	0.0	160.0	0.0	0.0	1.8	1.1	2.1	0.0
163	55.0	1.0	3.0	120.0	220.0	0.0	2.0	134.0	0.0	0.0	1.6	0.9	2.1	0.0
164	55.0	1.0	4.0	120.0	270.0	0.0	0.0	140.0	0.0	0.0	1.9	1.1	2.3	0.0
165	55.0	1.0	4.0	140.0	229.0	0.0	0.0	110.0	1.0	0.5	1.2	0.6	2.5	0.0
166	56.0	0.0	3.0	130.0	219.0	0.0699300699300699	1.0	164.0	0.0	0.0	1.7	1.1	2.2	0.0
167	56.0	1.0	2.0	130.0	184.0	0.0	0.0	100.0	0.0	0.0	1.9	0.5	1.9	0.0
168	56.0	1.0	3.0	130.0	250.84870848708488	0.0	0.0	114.0	0.0	0.0	1.8	0.5	2.3	0.0
169	56.0	1.0	3.0	130.0	276.0	0.0	0.0	128.0	1.0	1.0	1.3	0.7	2.6	0.0
170	56.0	1.0	4.0	120.0	112.625	0.0	0.0	140.0	0.0	0.0	1.9	1.0	1.9	0.0
171	57.0	0.0	1.0	130.0	308.0	0.0	0.0	98.0	0.0	1.0	1.0	1.2	2.5	0.0
172	57.0	0.0	4.0	170.0	347.0	0.0	1.0	126.0	1.0	0.8	1.6	0.8	2.5	0.0
173	57.0	1.0	2.0	140.0	260.0	1.0	0.0	140.0	0.0	0.0	1.8	1.3	2.2	0.0
174	58.0	1.0	2.0	130.0	230.0	0.0	0.0	150.0	0.0	0.0	1.8	0.7	2.4	0.0
175	58.0	1.0	2.0	130.0	251.0	0.0	0.0	110.0	0.0	0.0	1.9	0.4	2.2	0.0
176	58.0	1.0	3.0	140.0	179.0	0.0	0.0	160.0	0.0	0.0	1.8	0.8	2.5	0.0
177	58.0	1.0	4.0	135.0	222.0	0.0	0.0	100.0	0.0	0.0	1.7	0.5	2.3	0.0
178	59.0	0.0	2.0	130.0	188.0	0.0	0.0	124.0	0.0	1.0	1.0	0.8	2.8	0.0
179	59.0	1.0	2.0	140.0	287.0	0.0	0.0	150.0	0.0	0.0	1.7	0.7	2.3	0.0
180	59.0	1.0	3.0	130.0	318.0	0.0	0.0	120.0	1.0	1.0	1.3	1.4	2.2	0.0
181	59.0	1.0	3.0	170.0	213.0	0.0	0.0	100.0	0.0	0.0	1.5	1.1	2.2	0.0
182	59.0	1.0	4.0	140.0	250.84870848708488	0.0	0.0	140.0	0.0	0.0	1.5	0.9	2.1	0.0
183	60.0	1.0	3.0	120.0	246.0	0.0	2.0	135.0	0.0	0.0	1.6	1.0	1.8	0.0
184	61.0	0.0	4.0	130.0	294.0	0.0	1.0	120.0	1.0	1.0	1.3	1.1	2.4	0.0
185	61.0	1.0	4.0	125.0	292.0	0.0	1.0	115.0	1.0	0.0	1.6	1.2	1.9	0.0
186	62.0	0.0	1.0	160.0	193.0	0.0	0.0	116.0	0.0	0.0	1.6	0.7	2.4	0.0
187	62.0	1.0	2.0	140.0	271.0	0.0	0.0	152.0	0.0	1.0	0.9	0.3	2.4	0.0
188	31.0	1.0	4.0	120.0	270.0	0.0	0.0	153.0	1.0	1.5	1.0	0.5	2.3	1.0
189	33.0	0.0	4.0	100.0	246.0	0.0	0.0	150.0	1.0	1.0	1.0	0.6	2.1	1.0
190	34.0	1.0	1.0	140.0	156.0	0.0	0.0	180.0	0.0	0.0	1.9	1.3	2.0	1.0
191	35.0	1.0	2.0	110.0	257.0	0.0	0.0	140.0	0.0	0.0	1.7	0.9	2.2	1.0
192	36.0	1.0	2.0	120.0	267.0	0.0	0.0	160.0	0.0	2.5	0.6	0.7	2.1	1.0
193	37.0	1.0	4.0	140.0	207.0	0.0	0.0	130.0	1.0	1.5	1.3	0.7	2.2	1.0
194	38.0	1.0	4.0	110.0	196.0	0.0	0.0	166.0	0.0	0.0	1.8	0.8	2.1	1.0
195	38.0	1.0	4.0	120.0	282.0	0.0	0.0	170.0	0.0	0.0	1.8	1.1	2.2	1.0
196	38.0	1.0	4.0	92.0	117.0	0.0	0.0	134.0	1.0	2.5	0.7	1.1	2.0	1.0
197	40.0	1.0	4.0	120.0	375.625	0.0699300699300699	0.0	152.0	1.0	1.0	1.0	0.5	2.3	1.0
198	41.0	1.0	4.0	110.0	289.0	0.0	0.0	170.0	0.0	0.0	1.8	0.6	2.3	1.0
199	41.0	1.0	4.0	120.0	237.0	0.0699300699300699	0.0	138.0	1.0	1.0	1.0	0.4	2.0	1.0
200	43.0	1.0	4.0	150.0	247.0	0.0	0.0	130.0	1.0	2.0	0.8	1.0	2.0	1.0
201	46.0	1.0	4.0	110.0	202.0	0.0	0.0	150.0	1.0	0.0	1.6	0.4	2.2	1.0
202	46.0	1.0	4.0	118.0	186.0	0.0	0.0	124.0	0.0	0.0	1.7	0.4	1.9	1.0
203	46.0	1.0	4.0	120.0	277.0	0.0	0.0	125.0	1.0	1.0	1.2	0.4	2.2	1.0
204	47.0	1.0	3.0	140.0	193.0	0.0	0.0	145.0	1.0	1.0	1.0	0.2	1.8	1.0
205	47.0	1.0	4.0	150.0	226.0	0.0	0.0	98.0	1.0	1.5	1.4	0.5	2.4	1.0
206	48.0	1.0	4.0	106.0	263.0	1.0	0.0	110.0	0.0	0.0	1.8	0.9	2.2	1.0
207	48.0	1.0	4.0	120.0	260.0	0.0	0.0	115.0	0.0	2.0	0.8	0.9	2.3	1.0
208	48.0	1.0	4.0	160.0	268.0	0.0	0.0	103.0	1.0	1.0	1.4	0.5	2.4	1.0
209	49.0	0.0	3.0	160.0	180.0	0.0	0.0	156.0	0.0	1.0	0.6	0.3	2.2	1.0
210	49.0	1.0	3.0	115.0	265.0	0.0	0.0	175.0	0.0	0.0	1.8	1.1	2.3	1.0
211	49.0	1.0	4.0	130.0	206.0	0.0	0.0	170.0	0.0	0.0	1.8	0.4	2.1	1.0
212	50.0	0.0	3.0	140.0	288.0	0.0	0.0	140.0	1.0	0.0	1.4	0.6	2.0	1.0
213	50.0	1.0	4.0	145.0	264.0	0.0	0.0	150.0	0.0	0.0	1.6	0.2	1.9	1.0
214	51.0	0.0	4.0	160.0	303.0	0.0	0.0	150.0	1.0	1.0	1.5	0.5	2.2	1.0
215	52.0	1.0	4.0	130.0	225.0	0.0	0.0	120.0	1.0	2.0	0.8	0.4	2.1	1.0
216	54.0	1.0	4.0	125.0	216.0	0.0	0.0	140.0	0.0	0.0	1.8	0.0	2.4	1.0
217	54.0	1.0	4.0	125.0	224.0	0.0	0.0	122.0	0.0	2.0	0.8	1.5	2.3	1.0
218	55.0	1.0	4.0	140.0	201.0	0.0	0.0	130.0	1.0	2.5	0.5	0.4	1.9	1.0
219	57.0	1.0	2.0	140.0	265.0	0.0	1.0	145.0	1.0	1.0	1.2	0.9	2.1	1.0
220	58.0	1.0	3.0	130.0	213.0	0.0	1.0	140.0	0.0	0.0	1.6	0.1	2.2	1.0
221	59.0	0.0	4.0	130.0	338.0	1.0	1.0	130.0	1.0	1.5	1.5	0.5	2.1	1.0
222	60.0	1.0	4.0	100.0	248.0	0.0	0.0	125.0	0.0	1.0	1.4	0.1	2.4	1.0
223	63.0	1.0	4.0	150.0	223.0	0.0	0.0	115.0	0.0	0.0	1.5	0.9	1.8	1.0
224	65.0	1.0	4.0	140.0	306.0	1.0	0.0	87.0	1.0	1.5	1.3	0.5	2.5	1.0
225	32.0	1.0	4.0	118.0	375.625	0.0	0.0	130.0	0.0	0.0	1.6	0.8	2.0	1.0
226	38.0	1.0	4.0	110.0	250.84870848708488	0.0	0.0	150.0	1.0	1.0	1.1	0.6	2.2	1.0
227	39.0	1.0	4.0	110.0	280.0	0.0	0.0	150.0	0.0	0.0	1.6	0.4	2.1	1.0
228	40.0	0.0	4.0	150.0	375.625	0.0	0.0	130.0	0.0	2.0	1.0	1.1	1.9	1.0
229	43.0	1.0	1.0	120.0	291.0	0.0	1.0	155.0	0.0	0.0	1.9	0.1	2.2	1.0
230	45.0	1.0	4.0	130.0	219.0	0.0	1.0	130.0	1.0	1.0	1.2	0.3	2.2	1.0
231	46.0	1.0	4.0	120.0	231.0	0.0	0.0	115.0	1.0	0.0	1.6	0.3	1.8	1.0
232	46.0	1.0	4.0	130.0	222.0	0.0	0.0	112.0	0.0	0.0	1.7	0.4	2.2	1.0
233	48.0	1.0	4.0	122.0	275.0	1.0	1.0	150.0	1.0	2.0	0.7	1.1	2.6	1.0
234	48.0	1.0	4.0	160.0	193.0	0.0	0.0	102.0	1.0	2.5	0.4	0.7	2.4	1.0
235	48.0	1.0	4.0	160.0	329.0	0.0	0.0	92.0	1.0	1.5	1.6	0.7	2.3	1.0
236	48.0	1.0	4.0	160.0	355.0	0.0	0.0	99.0	1.0	2.0	1.0	0.9	2.3	1.0
237	50.0	1.0	4.0	130.0	233.0	0.0	0.0	121.0	1.0	2.0	0.8	0.7	2.1	1.0
238	52.0	1.0	4.0	120.0	182.0	0.0	0.0	150.0	0.0	0.0	1.9	0.0	1.9	1.0
239	52.0	1.0	4.0	170.0	250.84870848708488	0.0	0.0	126.0	1.0	1.5	1.6	0.6	2.5	1.0
240	53.0	1.0	4.0	120.0	246.0	0.0	0.0	116.0	1.0	0.0	1.7	0.6	1.7	1.0
241	54.0	1.0	3.0	120.0	237.0	0.0	0.0	150.0	1.0	1.5	1.4	0.1	2.6	1.0
242	54.0	1.0	4.0	130.0	242.0	0.0	0.0	91.0	1.0	1.0	1.2	0.3	2.5	1.0
243	54.0	1.0	4.0	130.0	375.625	1.0	0.0	125.0	1.0	1.0	1.5	0.4	2.2	1.0
244	54.0	1.0	4.0	140.0	250.84870848708488	0.0	0.0	118.0	1.0	0.0	1.5	0.2	1.7	1.0
245	54.0	1.0	4.0	170.0	198.0	0.0	0.0	142.0	1.0	2.0	0.5	0.4	2.7	1.0
246	55.0	1.0	4.0	140.0	268.0	0.0	0.0	128.0	1.0	1.5	1.7	0.7	2.2	1.0
247	56.0	1.0	4.0	150.0	213.0	1.0	0.0	125.0	1.0	1.0	1.3	0.2	2.3	1.0
248	57.0	1.0	4.0	150.0	255.0	0.0	0.0	92.0	1.0	2.5	0.4	0.7	2.5	1.0
249	58.0	1.0	3.0	160.0	211.0	1.0	1.0	92.0	0.0	0.0	1.5	0.4	2.2	1.0
250	58.0	1.0	4.0	130.0	263.0	0.0	0.0	140.0	1.0	2.0	0.9	0.9	2.7	1.0
251	41.0	1.0	4.0	130.0	172.0	0.0	1.0	130.0	0.0	2.0	0.7	1.3	2.1	1.0
252	43.0	1.0	4.0	120.0	175.0	0.0	0.0	120.0	1.0	1.0	0.8	0.8	1.9	1.0
253	44.0	1.0	2.0	150.0	288.0	0.0	0.0	150.0	1.0	2.5	1.4	0.4	1.8	1.0
254	44.0	1.0	4.0	130.0	290.0	0.0	0.0	100.0	1.0	2.0	1.0	1.1	2.2	1.0
255	46.0	1.0	1.0	140.0	272.0	1.0	0.0	175.0	0.0	2.0	1.0	0.7	2.4	1.0
256	47.0	0.0	3.0	135.0	248.0	1.0	0.0	170.0	0.0	0.0	1.7	0.9	2.1	1.0
257	48.0	0.0	4.0	138.0	214.0	0.0	0.0	108.0	1.0	1.5	1.6	0.8	1.8	1.0
258	49.0	1.0	4.0	130.0	341.0	0.0	0.0	120.0	1.0	1.0	1.5	0.4	1.9	1.0
259	49.0	1.0	4.0	140.0	234.0	0.0	0.0	140.0	1.0	1.0	1.3	0.3	2.2	1.0
260	51.0	1.0	3.0	135.0	160.0	0.0	0.0	150.0	0.0	2.0	0.7	0.3	2.2	1.0
261	52.0	1.0	4.0	112.0	342.0	0.0	1.0	96.0	1.0	1.0	1.2	0.5	2.4	1.0
262	52.0	1.0	4.0	130.0	298.0	0.0	0.0	110.0	1.0	1.0	1.5	0.6	2.2	1.0
263	52.0	1.0	4.0	140.0	375.625	0.0	0.0	124.0	1.0	2.0	0.9	0.7	1.9	1.0
264	52.0	1.0	4.0	160.0	246.0	0.0	1.0	82.0	1.0	2.5	0.2999999999999998	0.5	2.4	1.0
265	53.0	1.0	3.0	145.0	375.625	0.0	0.0	130.0	0.0	0.0	1.5	0.5	1.8	1.0
266	53.0	1.0	4.0	170.0	285.0	0.0	1.0	120.0	1.0	1.5	1.7	0.8	2.5	1.0
267	54.0	1.0	4.0	140.0	216.0	0.0	0.0	105.0	0.0	1.5	1.6	0.5	2.5	1.0
268	55.0	1.0	1.0	140.0	295.0	0.0	0.2184300341296928	136.0	0.0	0.0	1.6	0.2	2.1	1.0
269	55.0	1.0	2.0	160.0	292.0	1.0	0.0	143.0	1.0	2.0	1.4	0.6	2.2	1.0
270	55.0	1.0	4.0	145.0	248.0	0.0	0.0	96.0	1.0	2.0	0.7	0.7	2.5	1.0
271	56.0	0.0	2.0	120.0	279.0	0.0	0.0	150.0	0.0	1.0	1.2	0.4	2.1	1.0
272	56.0	1.0	4.0	150.0	230.0	0.0	1.0	124.0	1.0	1.5	1.6	0.5	2.5	1.0
273	56.0	1.0	4.0	170.0	375.625	0.0	1.0	122.0	1.0	2.0	0.8	0.9	2.5	1.0
274	58.0	1.0	2.0	136.0	164.0	0.0	1.0	99.0	1.0	2.0	1.0	0.3	2.8	1.0
275	59.0	1.0	4.0	130.0	250.84870848708488	0.0	0.0	125.0	0.0	0.0	1.6	0.1	2.0	1.0
276	59.0	1.0	4.0	140.0	264.0	1.0	2.0	119.0	1.0	0.0	1.4	0.4	1.9	1.0
277	65.0	1.0	4.0	170.0	263.0	1.0	0.0	112.0	1.0	2.0	0.4	0.6	2.7	1.0
278	66.0	1.0	4.0	140.0	250.84870848708488	0.0	0.0	94.0	1.0	1.0	1.1	0.2	2.7	1.0
279	41.0	1.0	4.0	120.0	336.0	0.0	0.0	118.0	1.0	2.5	0.9	1.1	1.8	1.0
280	43.0	1.0	4.0	140.0	288.0	0.0	0.0	135.0	1.0	2.0	0.9	1.2	2.0	1.0
281	44.0	1.0	4.0	135.0	375.625	0.0	0.0	135.0	0.0	0.0	1.5	0.4	1.8	1.0
282	47.0	0.0	4.0	120.0	205.0	0.0	0.0	98.0	1.0	2.0	0.8	0.6	1.9	1.0
283	47.0	1.0	4.0	160.0	291.0	0.0	1.0	158.0	1.0	2.5	1.1	0.4	2.2	1.0
284	49.0	1.0	4.0	128.0	212.0	0.0	0.0	96.0	1.0	0.0	1.7	0.7	2.6	1.0
285	49.0	1.0	4.0	150.0	222.0	0.0	0.0	122.0	0.0	2.0	0.7	0.6	2.1	1.0
286	50.0	1.0	4.0	140.0	231.0	0.0	1.0	140.0	1.0	2.5	0.5	0.6	2.1	1.0
287	50.0	1.0	4.0	140.0	341.0	0.0	1.0	125.0	1.0	2.5	0.9	0.9	1.8	1.0
288	52.0	1.0	4.0	140.0	266.0	0.0	0.0	134.0	1.0	2.0	0.8	0.6	2.0	1.0
289	52.0	1.0	4.0	160.0	331.0	0.0	0.0	94.0	1.0	2.5	0.8	0.7	2.3	1.0
290	54.0	0.0	3.0	130.0	294.0	0.0	1.0	100.0	1.0	0.0	1.6	0.9	1.7	1.0
291	56.0	1.0	4.0	155.0	342.0	1.0	0.0	150.0	1.0	2.5	0.6	0.5	2.2	1.0
292	58.0	0.0	2.0	170.0	375.625	0.0	0.0	110.0	1.0	1.0	1.3	0.6	2.5	1.0
293	65.0	1.0	4.0	130.0	275.0	0.0	1.0	115.0	1.0	1.0	1.3	1.0	2.3	1.0
0	70.0	1.0	4.0	130.0	322.0	0.0	2.0	109.0	0.0	2.4	2.0	2.5	3.0	1
1	67.0	0.0	3.0	115.0	380.5	0.0	2.0	160.0	0.0	1.6	2.0	0.0	7.0	0
2	57.0	1.0	2.0	124.0	261.0	0.0	0.0	141.0	0.0	0.3	1.0	0.0	7.0	1
3	64.0	1.0	4.0	128.0	263.0	0.0	0.0	105.0	1.0	0.2	2.0	1.0	7.0	0
4	74.0	0.0	2.0	120.0	269.0	0.0	2.0	121.0	1.0	0.2	1.0	1.0	3.0	0
5	65.0	1.0	4.0	120.0	177.0	0.0	0.0	140.0	0.0	0.4	1.0	0.0	7.0	0
6	56.0	1.0	3.0	130.0	256.0	1.0	2.0	142.0	1.0	0.6	2.0	1.0	6.0	1
7	59.0	1.0	4.0	110.0	239.0	0.0	2.0	142.0	1.0	1.2	2.0	1.0	7.0	1
8	60.0	1.0	4.0	140.0	293.0	0.0	2.0	170.0	0.0	1.2	2.0	2.0	7.0	1
9	63.0	0.0	4.0	150.0	380.5	0.0	2.0	154.0	0.0	4.0	2.0	2.5	7.0	1
10	59.0	1.0	4.0	135.0	234.0	0.0	0.0	161.0	0.0	0.5	2.0	0.0	7.0	0
11	53.0	1.0	4.0	142.0	226.0	0.0	2.0	111.0	1.0	0.0	1.0	0.0	7.0	0
12	44.0	1.0	3.0	140.0	235.0	0.0	2.0	180.0	0.0	0.0	1.0	0.0	3.0	0
13	61.0	1.0	1.5	134.0	234.0	0.0	0.0	145.0	0.0	2.6	2.0	2.0	3.0	1
14	57.0	0.0	4.0	128.0	303.0	0.0	2.0	159.0	0.0	0.0	1.0	1.0	3.0	0
15	71.0	0.0	4.0	112.0	149.0	0.0	0.0	125.0	0.0	1.6	2.0	0.0	3.0	0
16	46.0	1.0	4.0	140.0	311.0	0.0	0.0	120.0	1.0	1.8	2.0	2.0	7.0	1
17	53.0	1.0	4.0	140.0	203.0	1.0	2.0	155.0	1.0	3.1	3.0	0.0	7.0	1
18	64.0	1.0	1.5	110.0	211.0	0.0	2.0	144.0	1.0	1.8	2.0	0.0	3.0	0
19	40.0	1.0	1.5	140.0	199.0	0.0	0.0	178.0	1.0	1.4	1.0	0.0	7.0	0
20	67.0	1.0	4.0	120.0	229.0	0.0	2.0	129.0	1.0	2.6	2.0	2.0	7.0	1
21	48.0	1.0	2.0	130.0	245.0	0.0	2.0	180.0	0.0	0.2	2.0	0.0	3.0	0
22	43.0	1.0	4.0	115.0	303.0	0.0	0.0	181.0	0.0	1.2	2.0	0.0	3.0	0
23	47.0	1.0	4.0	112.0	204.0	0.0	0.0	143.0	0.0	0.1	1.0	0.0	3.0	0
24	54.0	0.0	2.0	132.0	288.0	1.0	2.0	159.0	1.0	0.0	1.0	1.0	3.0	0
25	48.0	0.0	3.0	130.0	275.0	0.0	0.0	139.0	0.0	0.2	1.0	0.0	3.0	0
26	46.0	0.0	4.0	138.0	243.0	0.0	2.0	152.0	1.0	0.0	2.0	0.0	3.0	0
27	51.0	0.0	3.0	120.0	295.0	0.0	2.0	157.0	0.0	0.6	1.0	0.0	3.0	0
28	58.0	1.0	3.0	112.0	230.0	0.0	2.0	165.0	0.0	2.5	2.0	1.0	7.0	1
29	71.0	0.0	3.0	110.0	265.0	1.0	2.0	130.0	0.0	0.0	1.0	1.0	3.0	0
30	57.0	1.0	3.0	128.0	229.0	0.0	2.0	150.0	0.0	0.4	2.0	1.0	7.0	1
31	66.0	1.0	4.0	160.0	228.0	0.0	2.0	138.0	0.0	2.3	1.0	0.0	6.0	0
32	37.0	0.0	3.0	120.0	215.0	0.0	0.0	170.0	0.0	0.0	1.0	0.0	3.0	0
33	59.0	1.0	4.0	170.0	326.0	0.0	2.0	140.0	1.0	3.4	3.0	0.0	7.0	1
34	50.0	1.0	4.0	144.0	200.0	0.0	2.0	126.0	1.0	0.9	2.0	0.0	7.0	1
35	48.0	1.0	4.0	130.0	256.0	1.0	2.0	150.0	1.0	0.0	1.0	2.0	7.0	1
36	61.0	1.0	4.0	140.0	207.0	0.0	2.0	138.0	1.0	1.9	1.0	1.0	7.0	1
37	59.0	1.0	1.5	160.0	273.0	0.0	2.0	125.0	0.0	0.0	1.0	0.0	3.0	1
38	42.0	1.0	3.0	130.0	180.0	0.0	0.0	150.0	0.0	0.0	1.0	0.0	3.0	0
39	48.0	1.0	4.0	122.0	222.0	0.0	2.0	186.0	0.0	0.0	1.0	0.0	3.0	0
40	40.0	1.0	4.0	152.0	223.0	0.0	0.0	181.0	0.0	0.0	1.0	0.0	7.0	1
41	62.0	0.0	4.0	124.0	209.0	0.0	0.0	163.0	0.0	0.0	1.0	0.0	3.0	0
42	44.0	1.0	3.0	130.0	233.0	0.0	0.0	179.0	1.0	0.4	1.0	0.0	3.0	0
43	46.0	1.0	2.0	101.0	197.0	1.0	0.0	156.0	0.0	0.0	1.0	0.0	7.0	0
44	59.0	1.0	3.0	126.0	218.0	1.0	0.0	134.0	0.0	2.2	2.0	1.0	6.0	1
45	58.0	1.0	3.0	140.0	211.0	1.0	2.0	165.0	0.0	0.0	1.0	0.0	3.0	0
46	49.0	1.0	3.0	118.0	149.0	0.0	2.0	126.0	0.0	0.8	1.0	2.5	3.0	1
47	44.0	1.0	4.0	110.0	197.0	0.0	2.0	177.0	0.0	0.0	1.0	1.0	3.0	1
48	66.0	1.0	2.0	160.0	246.0	0.0	0.0	120.0	1.0	0.0	2.0	2.5	6.0	1
49	65.0	0.0	4.0	150.0	225.0	0.0	2.0	114.0	0.0	1.0	2.0	2.5	7.0	1
50	42.0	1.0	4.0	136.0	315.0	0.0	0.0	125.0	1.0	1.8	2.0	0.0	6.0	1
51	52.0	1.0	2.0	128.0	205.0	1.0	0.0	184.0	0.0	0.0	1.0	0.0	3.0	0
52	65.0	0.0	3.0	140.0	380.5	1.0	2.0	157.0	0.0	0.8	1.0	1.0	3.0	0
53	63.0	0.0	2.0	140.0	195.0	0.0	0.0	179.0	0.0	0.0	1.0	2.0	3.0	0
54	45.0	0.0	2.0	130.0	234.0	0.0	2.0	175.0	0.0	0.6	2.0	0.0	3.0	0
55	41.0	0.0	2.0	105.0	198.0	0.0	0.0	168.0	0.0	0.0	1.0	1.0	3.0	0
56	61.0	1.0	4.0	138.0	166.0	0.0	2.0	125.0	1.0	3.6	2.0	1.0	3.0	1
57	60.0	0.0	3.0	120.0	178.0	1.0	0.0	96.0	0.0	0.0	1.0	0.0	3.0	0
58	59.0	0.0	4.0	170.0	249.0	0.0	0.0	143.0	1.0	0.0	2.0	0.0	3.0	1
59	62.0	1.0	2.0	120.0	281.0	0.0	2.0	103.0	0.0	1.4	2.0	1.0	7.0	1
60	57.0	1.0	3.0	150.0	126.0	1.0	0.0	173.0	0.0	0.2	1.0	1.0	7.0	0
61	51.0	0.0	4.0	130.0	305.0	0.0	0.0	142.0	1.0	1.2	2.0	0.0	7.0	1
62	44.0	1.0	3.0	120.0	226.0	0.0	0.0	169.0	0.0	0.0	1.0	0.0	3.0	0
63	60.0	0.0	1.5	150.0	240.0	0.0	0.0	171.0	0.0	0.9	1.0	0.0	3.0	0
64	63.0	1.0	1.5	145.0	233.0	1.0	2.0	150.0	0.0	2.3	3.0	0.0	6.0	0
65	57.0	1.0	4.0	150.0	276.0	0.0	2.0	112.0	1.0	0.6	2.0	1.0	6.0	1
66	51.0	1.0	4.0	140.0	261.0	0.0	2.0	186.0	1.0	0.0	1.0	0.0	3.0	0
67	58.0	0.0	2.0	136.0	319.0	1.0	2.0	152.0	0.0	0.0	1.0	2.0	3.0	1
68	44.0	0.0	3.0	118.0	242.0	0.0	0.0	149.0	0.0	0.3	2.0	1.0	3.0	0
69	47.0	1.0	3.0	108.0	243.0	0.0	0.0	152.0	0.0	0.0	1.0	0.0	3.0	1
70	61.0	1.0	4.0	120.0	260.0	0.0	0.0	140.0	1.0	3.6	2.0	1.0	7.0	1
71	57.0	0.0	4.0	120.0	354.0	0.0	0.0	163.0	1.0	0.6	1.0	0.0	3.0	0
72	70.0	1.0	2.0	156.0	245.0	0.0	2.0	143.0	0.0	0.0	1.0	0.0	3.0	0
73	76.0	0.0	3.0	140.0	197.0	0.0	1.0	116.0	0.0	1.1	2.0	0.0	3.0	0
74	67.0	0.0	4.0	106.0	223.0	0.0	0.0	142.0	0.0	0.3	1.0	2.0	3.0	0
75	45.0	1.0	4.0	142.0	309.0	0.0	2.0	147.0	1.0	0.0	2.0	2.5	7.0	1
76	45.0	1.0	4.0	104.0	208.0	0.0	2.0	148.0	1.0	3.0	2.0	0.0	3.0	0
77	39.0	0.0	3.0	94.0	199.0	0.0	0.0	179.0	0.0	0.0	1.0	0.0	3.0	0
78	42.0	0.0	3.0	120.0	209.0	0.0	0.0	173.0	0.0	0.0	2.0	0.0	3.0	0
79	56.0	1.0	2.0	120.0	236.0	0.0	0.0	178.0	0.0	0.8	1.0	0.0	3.0	0
80	58.0	1.0	4.0	146.0	218.0	0.0	0.0	105.0	0.0	2.0	2.0	1.0	7.0	1
81	35.0	1.0	4.0	120.0	198.0	0.0	0.0	130.0	1.0	1.6	2.0	0.0	7.0	1
82	58.0	1.0	4.0	150.0	270.0	0.0	2.0	111.0	1.0	0.8	1.0	0.0	7.0	1
83	41.0	1.0	3.0	130.0	214.0	0.0	2.0	168.0	0.0	2.0	2.0	0.0	3.0	0
84	57.0	1.0	4.0	110.0	201.0	0.0	0.0	126.0	1.0	1.5	2.0	0.0	6.0	0
85	42.0	1.0	1.5	148.0	244.0	0.0	2.0	178.0	0.0	0.8	1.0	2.0	3.0	0
86	62.0	1.0	2.0	128.0	208.0	1.0	2.0	140.0	0.0	0.0	1.0	0.0	3.0	0
87	59.0	1.0	1.5	170.0	270.0	0.0	2.0	145.0	0.0	4.0	3.0	0.0	7.0	0
88	41.0	0.0	2.0	126.0	306.0	0.0	0.0	163.0	0.0	0.0	1.0	0.0	3.0	0
89	50.0	1.0	4.0	150.0	243.0	0.0	2.0	128.0	0.0	2.6	2.0	0.0	7.0	1
90	59.0	1.0	2.0	140.0	221.0	0.0	0.0	164.0	1.0	0.0	1.0	0.0	3.0	0
91	61.0	0.0	4.0	130.0	330.0	0.0	2.0	169.0	0.0	0.0	1.0	0.0	3.0	1
92	54.0	1.0	4.0	124.0	266.0	0.0	2.0	109.0	1.0	2.2	2.0	1.0	7.0	1
93	54.0	1.0	4.0	110.0	206.0	0.0	2.0	108.0	1.0	0.0	2.0	1.0	3.0	1
94	52.0	1.0	4.0	125.0	212.0	0.0	0.0	168.0	0.0	1.0	1.0	2.0	7.0	1
95	47.0	1.0	4.0	110.0	275.0	0.0	2.0	118.0	1.0	1.0	2.0	1.0	3.0	1
96	66.0	1.0	4.0	120.0	302.0	0.0	2.0	151.0	0.0	0.4	2.0	0.0	3.0	0
97	58.0	1.0	4.0	100.0	234.0	0.0	0.0	156.0	0.0	0.1	1.0	1.0	7.0	1
98	64.0	0.0	3.0	140.0	313.0	0.0	0.0	133.0	0.0	0.2	1.0	0.0	7.0	0
99	50.0	0.0	2.0	120.0	244.0	0.0	0.0	162.0	0.0	1.1	1.0	0.0	3.0	0
100	44.0	0.0	3.0	108.0	141.0	0.0	0.0	175.0	0.0	0.6	2.0	0.0	3.0	0
101	67.0	1.0	4.0	120.0	237.0	0.0	0.0	83.5	0.0	1.0	2.0	0.0	3.0	1
102	49.0	0.0	4.0	130.0	269.0	0.0	0.0	163.0	0.0	0.0	1.0	0.0	3.0	0
103	57.0	1.0	4.0	165.0	289.0	1.0	2.0	124.0	0.0	1.0	2.0	2.5	7.0	1
104	63.0	1.0	4.0	130.0	254.0	0.0	2.0	147.0	0.0	1.4	2.0	1.0	7.0	1
105	48.0	1.0	4.0	124.0	274.0	0.0	2.0	166.0	0.0	0.5	2.0	0.0	7.0	1
106	51.0	1.0	3.0	100.0	222.0	0.0	0.0	143.0	1.0	1.2	2.0	0.0	3.0	0
107	60.0	0.0	4.0	150.0	258.0	0.0	2.0	157.0	0.0	2.6	2.0	2.0	7.0	1
108	59.0	1.0	4.0	140.0	177.0	0.0	0.0	162.0	1.0	0.0	1.0	1.0	7.0	1
109	45.0	0.0	2.0	112.0	160.0	0.0	0.0	138.0	0.0	0.0	2.0	0.0	3.0	0
110	55.0	0.0	4.0	170.0	327.0	0.0	1.0	117.0	1.0	3.4	2.0	0.0	3.0	1
111	41.0	1.0	2.0	110.0	235.0	0.0	0.0	153.0	0.0	0.0	1.0	0.0	3.0	0
112	60.0	0.0	4.0	158.0	305.0	0.0	2.0	161.0	0.0	0.0	1.0	0.0	3.0	1
113	54.0	0.0	3.0	135.0	304.0	1.0	0.0	170.0	0.0	0.0	1.0	0.0	3.0	0
114	42.0	1.0	2.0	120.0	295.0	0.0	0.0	162.0	0.0	0.0	1.0	0.0	3.0	0
115	49.0	0.0	2.0	134.0	271.0	0.0	0.0	162.0	0.0	0.0	2.0	0.0	3.0	0
116	46.0	1.0	4.0	120.0	249.0	0.0	2.0	144.0	0.0	0.8	1.0	0.0	7.0	1
117	56.0	0.0	4.0	170.0	288.0	1.0	2.0	133.0	1.0	4.0	3.0	2.0	7.0	1
118	66.0	0.0	1.5	150.0	226.0	0.0	0.0	114.0	0.0	2.6	3.0	0.0	3.0	0
119	56.0	1.0	4.0	130.0	283.0	1.0	2.0	103.0	1.0	1.6	3.0	0.0	7.0	1
120	49.0	1.0	3.0	120.0	188.0	0.0	0.0	139.0	0.0	2.0	2.0	2.5	7.0	1
121	54.0	1.0	4.0	122.0	286.0	0.0	2.0	116.0	1.0	3.2	2.0	2.0	3.0	1
122	57.0	1.0	4.0	152.0	274.0	0.0	0.0	88.0	1.0	1.2	2.0	1.0	7.0	1
123	65.0	0.0	3.0	160.0	360.0	0.0	2.0	151.0	0.0	0.8	1.0	0.0	3.0	0
124	54.0	1.0	3.0	125.0	273.0	0.0	2.0	152.0	0.0	0.5	3.0	1.0	3.0	0
125	54.0	0.0	3.0	160.0	201.0	0.0	0.0	163.0	0.0	0.0	1.0	1.0	3.0	0
126	62.0	1.0	4.0	120.0	267.0	0.0	0.0	99.0	1.0	1.8	2.0	2.0	7.0	1
127	52.0	0.0	3.0	136.0	196.0	0.0	2.0	169.0	0.0	0.1	2.0	0.0	3.0	0
128	52.0	1.0	2.0	134.0	201.0	0.0	0.0	158.0	0.0	0.8	1.0	1.0	3.0	0
129	60.0	1.0	4.0	117.0	230.0	1.0	0.0	160.0	1.0	1.4	1.0	2.0	7.0	1
130	63.0	0.0	4.0	108.0	269.0	0.0	0.0	169.0	1.0	1.8	2.0	2.0	3.0	1
131	66.0	1.0	4.0	112.0	212.0	0.0	2.0	132.0	1.0	0.1	1.0	1.0	3.0	1
132	42.0	1.0	4.0	140.0	226.0	0.0	0.0	178.0	0.0	0.0	1.0	0.0	3.0	0
133	64.0	1.0	4.0	120.0	246.0	0.0	2.0	96.0	1.0	2.2	3.0	1.0	3.0	1
134	54.0	1.0	3.0	150.0	232.0	0.0	2.0	165.0	0.0	1.6	1.0	0.0	7.0	0
135	46.0	0.0	3.0	142.0	177.0	0.0	2.0	160.0	1.0	1.4	3.0	0.0	3.0	0
136	67.0	0.0	3.0	152.0	277.0	0.0	0.0	172.0	0.0	0.0	1.0	1.0	3.0	0
137	56.0	1.0	4.0	125.0	249.0	1.0	2.0	144.0	1.0	1.2	2.0	1.0	3.0	1
138	34.0	0.0	2.0	118.0	210.0	0.0	0.0	192.0	0.0	0.7	1.0	0.0	3.0	0
139	57.0	1.0	4.0	132.0	207.0	0.0	0.0	168.0	1.0	0.0	1.0	0.0	7.0	0
140	64.0	1.0	4.0	145.0	212.0	0.0	2.0	132.0	0.0	2.0	2.0	2.0	6.0	1
141	59.0	1.0	4.0	138.0	271.0	0.0	2.0	182.0	0.0	0.0	1.0	0.0	3.0	0
142	50.0	1.0	3.0	140.0	233.0	0.0	0.0	163.0	0.0	0.6	2.0	1.0	7.0	1
143	51.0	1.0	1.5	125.0	213.0	0.0	2.0	125.0	1.0	1.4	1.0	1.0	3.0	0
144	54.0	1.0	2.0	170.0	283.0	0.0	2.0	195.0	0.0	0.0	1.0	1.0	7.0	1
145	53.0	1.0	4.0	123.0	282.0	0.0	0.0	95.0	1.0	2.0	2.0	2.0	7.0	1
146	52.0	1.0	4.0	112.0	230.0	0.0	0.0	160.0	0.0	0.0	1.0	1.0	3.0	1
147	40.0	1.0	4.0	110.0	167.0	0.0	2.0	114.0	1.0	2.0	2.0	0.0	7.0	1
148	58.0	1.0	3.0	132.0	224.0	0.0	2.0	173.0	0.0	3.2	1.0	2.0	7.0	1
149	41.0	0.0	3.0	112.0	268.0	0.0	2.0	172.0	1.0	0.0	1.0	0.0	3.0	0
150	41.0	1.0	3.0	112.0	250.0	0.0	0.0	179.0	0.0	0.0	1.0	0.0	3.0	0
151	50.0	0.0	3.0	120.0	219.0	0.0	0.0	158.0	0.0	1.6	2.0	0.0	3.0	0
152	54.0	0.0	3.0	108.0	267.0	0.0	2.0	167.0	0.0	0.0	1.0	0.0	3.0	0
153	64.0	0.0	4.0	130.0	303.0	0.0	0.0	122.0	0.0	2.0	2.0	2.0	3.0	0
154	51.0	0.0	3.0	130.0	256.0	0.0	2.0	149.0	0.0	0.5	1.0	0.0	3.0	0
155	46.0	0.0	2.0	105.0	204.0	0.0	0.0	172.0	0.0	0.0	1.0	0.0	3.0	0
156	55.0	1.0	4.0	140.0	217.0	0.0	0.0	111.0	1.0	4.0	3.0	0.0	7.0	1
157	45.0	1.0	2.0	128.0	308.0	0.0	2.0	170.0	0.0	0.0	1.0	0.0	3.0	0
158	56.0	1.0	1.5	120.0	193.0	0.0	2.0	162.0	0.0	1.9	2.0	0.0	7.0	0
159	66.0	0.0	4.0	170.0	228.0	1.0	0.0	165.0	1.0	1.0	2.0	2.0	7.0	1
160	38.0	1.0	1.5	120.0	231.0	0.0	0.0	182.0	1.0	3.8	2.0	0.0	7.0	1
161	62.0	0.0	4.0	150.0	244.0	0.0	0.0	154.0	1.0	1.4	2.0	0.0	3.0	1
162	55.0	1.0	2.0	130.0	262.0	0.0	0.0	155.0	0.0	0.0	1.0	0.0	3.0	0
163	58.0	1.0	4.0	128.0	259.0	0.0	2.0	130.0	1.0	3.0	2.0	2.0	7.0	1
164	43.0	1.0	4.0	110.0	211.0	0.0	0.0	161.0	0.0	0.0	1.0	0.0	7.0	0
165	64.0	0.0	4.0	170.0	325.0	0.0	0.0	154.0	1.0	0.0	1.0	0.0	3.0	0
166	50.0	0.0	4.0	110.0	254.0	0.0	2.0	159.0	0.0	0.0	1.0	0.0	3.0	0
167	53.0	1.0	3.0	130.0	197.0	1.0	2.0	152.0	0.0	1.2	3.0	0.0	3.0	0
168	45.0	0.0	4.0	138.0	236.0	0.0	2.0	152.0	1.0	0.2	2.0	0.0	3.0	0
169	65.0	1.0	1.5	138.0	282.0	1.0	2.0	174.0	0.0	1.4	2.0	1.0	3.0	1
170	69.0	1.0	1.5	160.0	234.0	1.0	2.0	131.0	0.0	0.1	2.0	1.0	3.0	0
171	69.0	1.0	3.0	140.0	254.0	0.0	2.0	146.0	0.0	2.0	2.0	2.5	7.0	1
172	67.0	1.0	4.0	100.0	299.0	0.0	2.0	125.0	1.0	0.9	2.0	2.0	3.0	1
173	68.0	0.0	3.0	120.0	211.0	0.0	2.0	115.0	0.0	1.5	2.0	0.0	3.0	0
174	34.0	1.0	1.5	118.0	182.0	0.0	2.0	174.0	0.0	0.0	1.0	0.0	3.0	0
175	62.0	0.0	4.0	138.0	294.0	1.0	0.0	106.0	0.0	1.9	2.0	2.5	3.0	1
176	51.0	1.0	4.0	140.0	298.0	0.0	0.0	122.0	1.0	4.0	2.0	2.5	7.0	1
177	46.0	1.0	3.0	150.0	231.0	0.0	0.0	147.0	0.0	3.6	2.0	0.0	3.0	1
178	67.0	1.0	4.0	125.0	254.0	1.0	0.0	163.0	0.0	0.2	2.0	2.0	7.0	1
179	50.0	1.0	3.0	129.0	196.0	0.0	0.0	163.0	0.0	0.0	1.0	0.0	3.0	0
180	42.0	1.0	3.0	120.0	240.0	1.0	0.0	194.0	0.0	0.8	3.0	0.0	7.0	0
181	56.0	0.0	4.0	134.0	380.5	0.0	2.0	150.0	1.0	1.9	2.0	2.0	7.0	1
182	41.0	1.0	4.0	110.0	172.0	0.0	2.0	158.0	0.0	0.0	1.0	0.0	7.0	1
183	42.0	0.0	4.0	102.0	265.0	0.0	2.0	122.0	0.0	0.6	2.0	0.0	3.0	0
184	53.0	1.0	3.0	130.0	246.0	1.0	2.0	173.0	0.0	0.0	1.0	2.5	3.0	0
185	43.0	1.0	3.0	130.0	315.0	0.0	0.0	162.0	0.0	1.9	1.0	1.0	3.0	0
186	56.0	1.0	4.0	132.0	184.0	0.0	2.0	105.0	1.0	2.1	2.0	1.0	6.0	1
187	52.0	1.0	4.0	108.0	233.0	1.0	0.0	147.0	0.0	0.1	1.0	2.5	7.0	0
188	62.0	0.0	4.0	140.0	380.5	0.0	2.0	157.0	0.0	1.2	2.0	0.0	3.0	0
189	70.0	1.0	3.0	160.0	269.0	0.0	0.0	112.0	1.0	2.9	2.0	1.0	7.0	1
190	54.0	1.0	4.0	140.0	239.0	0.0	0.0	160.0	0.0	1.2	1.0	0.0	3.0	0
191	70.0	1.0	4.0	145.0	174.0	0.0	0.0	125.0	1.0	2.6	3.0	0.0	7.0	1
192	54.0	1.0	2.0	108.0	309.0	0.0	0.0	156.0	0.0	0.0	1.0	0.0	7.0	0
193	35.0	1.0	4.0	126.0	282.0	0.0	2.0	156.0	1.0	0.0	1.0	0.0	7.0	1
194	48.0	1.0	3.0	124.0	255.0	1.0	0.0	175.0	0.0	0.0	1.0	2.0	3.0	0
195	55.0	0.0	2.0	135.0	250.0	0.0	2.0	161.0	0.0	1.4	2.0	0.0	3.0	0
196	58.0	0.0	4.0	100.0	248.0	0.0	2.0	122.0	0.0	1.0	2.0	0.0	3.0	0
197	54.0	0.0	3.0	110.0	214.0	0.0	0.0	158.0	0.0	1.6	2.0	0.0	3.0	0
198	69.0	0.0	1.5	140.0	239.0	0.0	0.0	151.0	0.0	1.8	1.0	2.0	3.0	0
199	77.0	1.0	4.0	125.0	304.0	0.0	2.0	162.0	1.0	0.0	1.0	2.5	3.0	1
200	68.0	1.0	3.0	118.0	277.0	0.0	0.0	151.0	0.0	1.0	1.0	1.0	7.0	0
201	58.0	1.0	4.0	125.0	300.0	0.0	2.0	171.0	0.0	0.0	1.0	2.0	7.0	1
202	60.0	1.0	4.0	125.0	258.0	0.0	2.0	141.0	1.0	2.8	2.0	1.0	7.0	1
203	51.0	1.0	4.0	140.0	299.0	0.0	0.0	173.0	1.0	1.6	1.0	0.0	7.0	1
204	55.0	1.0	4.0	160.0	289.0	0.0	2.0	145.0	1.0	0.8	2.0	1.0	7.0	1
205	52.0	1.0	1.5	152.0	298.0	1.0	0.0	178.0	0.0	1.2	2.0	0.0	7.0	0
206	60.0	0.0	3.0	102.0	318.0	0.0	0.0	160.0	0.0	0.0	1.0	1.0	3.0	0
207	58.0	1.0	3.0	105.0	240.0	0.0	2.0	154.0	1.0	0.6	2.0	0.0	7.0	0
208	64.0	1.0	3.0	125.0	309.0	0.0	0.0	131.0	1.0	1.8	2.0	0.0	7.0	1
209	37.0	1.0	3.0	130.0	250.0	0.0	0.0	187.0	0.0	3.5	3.0	0.0	3.0	0
210	59.0	1.0	1.5	170.0	288.0	0.0	2.0	159.0	0.0	0.2	2.0	0.0	7.0	1
211	51.0	1.0	3.0	125.0	245.0	1.0	2.0	166.0	0.0	2.4	2.0	0.0	3.0	0
212	43.0	0.0	3.0	122.0	213.0	0.0	0.0	165.0	0.0	0.2	2.0	0.0	3.0	0
213	58.0	1.0	4.0	128.0	216.0	0.0	2.0	131.0	1.0	2.2	2.0	2.5	7.0	1
214	29.0	1.0	2.0	130.0	204.0	0.0	2.0	202.0	0.0	0.0	1.0	0.0	3.0	0
215	41.0	0.0	2.0	130.0	204.0	0.0	2.0	172.0	0.0	1.4	1.0	0.0	3.0	0
216	63.0	0.0	3.0	135.0	252.0	0.0	2.0	172.0	0.0	0.0	1.0	0.0	3.0	0
217	51.0	1.0	3.0	94.0	227.0	0.0	0.0	154.0	1.0	0.0	1.0	1.0	7.0	0
218	54.0	1.0	3.0	120.0	258.0	0.0	2.0	147.0	0.0	0.4	2.0	0.0	7.0	0
219	44.0	1.0	2.0	120.0	220.0	0.0	0.0	170.0	0.0	0.0	1.0	0.0	3.0	0
220	54.0	1.0	4.0	110.0	239.0	0.0	0.0	126.0	1.0	2.8	2.0	1.0	7.0	1
221	65.0	1.0	4.0	135.0	254.0	0.0	2.0	127.0	0.0	2.8	2.0	1.0	7.0	1
222	57.0	1.0	3.0	150.0	168.0	0.0	0.0	174.0	0.0	1.6	1.0	0.0	3.0	0
223	63.0	1.0	4.0	130.0	330.0	1.0	2.0	132.0	1.0	1.8	1.0	2.5	7.0	1
224	35.0	0.0	4.0	138.0	183.0	0.0	0.0	182.0	0.0	1.4	1.0	0.0	3.0	0
225	41.0	1.0	2.0	135.0	203.0	0.0	0.0	132.0	0.0	0.0	2.0	0.0	6.0	0
226	62.0	0.0	3.0	130.0	263.0	0.0	0.0	97.0	0.0	1.2	2.0	1.0	7.0	1
227	43.0	0.0	4.0	132.0	341.0	1.0	2.0	136.0	1.0	3.0	2.0	0.0	7.0	1
228	58.0	0.0	1.5	150.0	283.0	1.0	2.0	162.0	0.0	1.0	1.0	0.0	3.0	0
229	52.0	1.0	1.5	118.0	186.0	0.0	2.0	190.0	0.0	0.0	2.0	0.0	6.0	0
230	61.0	0.0	4.0	145.0	307.0	0.0	2.0	146.0	1.0	1.0	2.0	0.0	7.0	1
231	39.0	1.0	4.0	118.0	219.0	0.0	0.0	140.0	0.0	1.2	2.0	0.0	7.0	1
232	45.0	1.0	4.0	115.0	260.0	0.0	2.0	185.0	0.0	0.0	1.0	0.0	3.0	0
233	52.0	1.0	4.0	128.0	255.0	0.0	0.0	161.0	1.0	0.0	1.0	1.0	7.0	1
234	62.0	1.0	3.0	130.0	231.0	0.0	0.0	146.0	0.0	1.8	2.0	2.5	7.0	0
235	62.0	0.0	4.0	160.0	164.0	0.0	2.0	145.0	0.0	4.0	3.0	2.5	7.0	1
236	53.0	0.0	4.0	138.0	234.0	0.0	2.0	160.0	0.0	0.0	1.0	0.0	3.0	0
237	43.0	1.0	4.0	120.0	177.0	0.0	2.0	120.0	1.0	2.5	2.0	0.0	7.0	1
238	47.0	1.0	3.0	138.0	257.0	0.0	2.0	156.0	0.0	0.0	1.0	0.0	3.0	0
239	52.0	1.0	2.0	120.0	325.0	0.0	0.0	172.0	0.0	0.2	1.0	0.0	3.0	0
240	68.0	1.0	3.0	170.0	274.0	1.0	2.0	150.0	1.0	1.6	2.0	0.0	7.0	1
241	39.0	1.0	3.0	140.0	321.0	0.0	2.0	182.0	0.0	0.0	1.0	0.0	3.0	0
242	53.0	0.0	4.0	130.0	264.0	0.0	2.0	143.0	0.0	0.4	2.0	0.0	3.0	0
243	62.0	0.0	4.0	140.0	268.0	0.0	2.0	160.0	0.0	3.6	3.0	2.0	3.0	1
244	51.0	0.0	3.0	140.0	308.0	0.0	2.0	142.0	0.0	1.5	1.0	1.0	3.0	0
245	60.0	1.0	4.0	130.0	253.0	0.0	0.0	144.0	1.0	1.4	1.0	1.0	7.0	1
246	65.0	1.0	4.0	110.0	248.0	0.0	2.0	158.0	0.0	0.6	1.0	2.0	6.0	1
247	65.0	0.0	3.0	155.0	269.0	0.0	0.0	148.0	0.0	0.8	1.0	0.0	3.0	0
248	60.0	1.0	3.0	140.0	185.0	0.0	2.0	155.0	0.0	3.0	2.0	0.0	3.0	1
249	60.0	1.0	4.0	145.0	282.0	0.0	2.0	142.0	1.0	2.8	2.0	2.0	7.0	1
250	54.0	1.0	4.0	120.0	188.0	0.0	0.0	113.0	0.0	1.4	2.0	1.0	7.0	1
251	44.0	1.0	2.0	130.0	219.0	0.0	2.0	188.0	0.0	0.0	1.0	0.0	3.0	0
252	44.0	1.0	4.0	112.0	290.0	0.0	2.0	153.0	0.0	0.0	1.0	1.0	3.0	1
253	51.0	1.0	3.0	110.0	175.0	0.0	0.0	123.0	0.0	0.6	1.0	0.0	3.0	0
254	59.0	1.0	3.0	150.0	212.0	1.0	0.0	157.0	0.0	1.6	1.0	0.0	3.0	0
255	71.0	0.0	2.0	160.0	302.0	0.0	0.0	162.0	0.0	0.4	1.0	2.0	3.0	0
256	61.0	1.0	3.0	150.0	243.0	1.0	0.0	137.0	1.0	1.0	2.0	0.0	3.0	0
257	55.0	1.0	4.0	132.0	353.0	0.0	0.0	132.0	1.0	1.2	2.0	1.0	7.0	1
258	64.0	1.0	3.0	140.0	335.0	0.0	0.0	158.0	0.0	0.0	1.0	0.0	3.0	1
259	43.0	1.0	4.0	150.0	247.0	0.0	0.0	171.0	0.0	1.5	1.0	0.0	3.0	0
260	58.0	0.0	3.0	120.0	340.0	0.0	0.0	172.0	0.0	0.0	1.0	0.0	3.0	0
261	60.0	1.0	4.0	130.0	206.0	0.0	2.0	132.0	1.0	2.4	2.0	2.0	7.0	1
262	58.0	1.0	2.0	120.0	284.0	0.0	2.0	160.0	0.0	1.8	2.0	0.0	3.0	1
263	49.0	1.0	2.0	130.0	266.0	0.0	0.0	171.0	0.0	0.6	1.0	0.0	3.0	0
264	48.0	1.0	2.0	110.0	229.0	0.0	0.0	168.0	0.0	1.0	3.0	0.0	7.0	1
265	52.0	1.0	3.0	170.0	199.0	1.0	0.0	162.0	0.0	0.5	1.0	0.0	7.0	0
266	44.0	1.0	2.0	120.0	263.0	0.0	0.0	173.0	0.0	0.0	1.0	0.0	7.0	0
267	56.0	0.0	2.0	140.0	294.0	0.0	2.0	153.0	0.0	1.3	2.0	0.0	3.0	0
268	57.0	1.0	4.0	140.0	192.0	0.0	0.0	148.0	0.0	0.4	2.0	0.0	6.0	0
269	67.0	1.0	4.0	160.0	286.0	0.0	2.0	108.0	1.0	1.5	2.0	2.5	3.0	1
0	35.25	1.0	1.0	95.0	213.1	0.4	0.0	127.0	0.0	0.7	1.0	0.0	2.3	1.0
1	35.25	1.0	4.0	115.0	220.6	0.0	0.360655737704918	154.0	0.0	0.2	1.0	0.0	2.2	1.0
2	35.25	1.0	4.0	130.20661157024793	219.1	0.1	0.0	130.0	1.0	0.6538461538461537	1.80188679245283	0.6	2.1	1.0
3	36.0	1.0	4.0	110.0	199.4	0.0	0.0	125.0	1.0	1.0	2.0	0.6	2.2	1.0
4	38.0	0.0	4.0	105.0	244.4	0.2	0.0	166.0	0.0	2.8	1.0	0.7	2.1	1.0
5	38.0	0.0	4.0	110.0	240.9	0.0	0.0	156.0	0.0	0.0	2.0	0.6	2.0	1.0
6	38.0	1.0	3.0	100.0	197.7	0.3	0.0	179.0	0.0	-1.1	1.0	0.2	2.7	0.0
7	38.0	1.0	3.0	115.0	213.8	0.0	0.0	128.0	1.0	0.0	2.0	0.6	2.2	1.0
8	38.0	1.0	4.0	135.0	241.1	0.0	0.0	150.0	0.0	0.0	1.80188679245283	0.7	2.1	1.0
9	38.0	1.0	4.0	150.0	230.3	0.2	0.0	120.0	1.0	0.6538461538461537	1.80188679245283	0.6	2.1	1.0
10	40.0	1.0	4.0	95.0	221.8	0.5	1.0	144.0	0.0	0.0	1.0	1.5	2.3	1.0
11	41.0	1.0	4.0	125.0	217.6	0.0	0.0	176.0	0.0	1.6	1.0	0.2	2.3	1.0
12	42.0	1.0	4.0	105.0	221.5	0.0	0.0	128.0	1.0	-1.5	3.0	0.6	1.9	1.0
13	42.0	1.0	4.0	145.0	223.5	0.1	0.0	99.0	1.0	0.0	2.0	1.5	2.4	1.0
14	43.0	1.0	4.0	100.0	214.3	0.2	0.0	122.0	0.0	1.5	3.0	0.7	2.2	1.0
15	43.0	1.0	4.0	115.0	224.5	0.1	0.0	145.0	1.0	2.0	2.0	1.5	2.3	1.0
16	43.0	1.0	4.0	140.0	242.7	0.1	1.0	140.0	1.0	0.5	1.0	0.6	2.1	1.0
17	45.0	1.0	3.0	110.0	212.2	0.0	0.0	138.0	0.0	-0.1	1.0	1.2	2.3	0.0
18	46.0	1.0	4.0	100.0	215.5	0.3	1.0	133.0	0.0	-2.175	2.0	0.3	1.9	1.0
19	46.0	1.0	4.0	115.0	233.0	0.1	0.0	113.0	1.0	1.5	2.0	0.7	2.3	1.0
20	47.0	1.0	3.0	110.0	210.8	0.1	0.0	120.0	1.0	0.0	1.80188679245283	0.5	1.9	1.0
21	47.0	1.0	3.0	155.0	237.7	0.2	0.0	118.0	1.0	1.0	2.0	0.3	2.1	1.0
22	47.0	1.0	4.0	110.0	225.3	0.1	1.0	149.0	0.0	2.1	1.0	0.8	2.3	1.0
23	47.0	1.0	4.0	160.0	236.9	0.0	0.0	124.0	1.0	0.0	2.0	0.5	2.0	1.0
24	48.0	1.0	4.0	115.0	224.1	0.1	0.0	128.0	0.0	0.0	2.0	1.4	1.9	1.0
25	50.0	0.0	4.0	160.0	245.0	0.1	0.0	110.0	0.0	0.0	1.80188679245283	0.5	1.8	1.0
26	50.0	1.0	4.0	115.0	203.4	0.0	0.0	120.0	1.0	0.5	2.0	0.6	2.1	1.0
27	50.0	1.0	4.0	120.0	234.4	0.1	1.0	156.0	1.0	0.0	1.0	0.4	2.2	1.0
28	50.0	1.0	4.0	145.0	233.5	0.2	0.0	139.0	1.0	0.7	2.0	0.7	1.9	1.0
29	51.0	0.0	4.0	120.0	205.2	0.2	0.0	127.0	1.0	1.5	1.0	0.6	1.9	1.0
30	51.0	1.0	4.0	110.0	210.9	0.2	0.0	92.0	0.0	0.0	2.0	0.5	2.4	1.0
31	51.0	1.0	4.0	120.0	219.7	0.3	0.0	104.0	0.0	0.0	2.0	0.5	2.2	1.0
32	51.0	1.0	4.0	130.0	229.1	0.1	0.0	170.0	0.0	-0.7	1.0	1.0	1.9	1.0
33	51.0	1.0	4.0	130.0	220.5	0.1	1.0	163.0	0.0	0.0	1.80188679245283	0.2	2.2	1.0
34	51.0	1.0	4.0	140.0	229.9	0.2	0.0	60.0	0.0	0.0	2.0	0.7	2.2	1.0
35	51.0	1.0	4.0	95.0	220.2	0.2	0.0	126.0	0.0	2.2	2.0	0.7	1.8	1.0
36	52.0	1.0	4.0	130.0	226.3	0.3	0.0	120.0	0.0	0.0	2.0	1.2	1.7	1.0
37	52.0	1.0	4.0	135.0	198.5	0.2	0.0	128.0	1.0	2.0	2.0	0.6	2.2	1.0
38	52.0	1.0	4.0	165.0	252.7	0.5	0.0	122.0	1.0	1.0	1.0	0.2	2.1	1.0
39	52.0	1.0	4.0	95.0	206.7	0.2	0.0	82.0	1.0	0.6538461538461537	1.80188679245283	0.6	2.6	1.0
40	53.0	1.0	2.0	120.0	218.7	0.5	0.0	95.0	0.0	0.0	2.0	0.8	2.2	1.0
41	53.0	1.0	2.0	130.0	200.3	0.2	1.0	120.0	0.0	0.7	3.0	0.9	2.5	0.0
42	53.0	1.0	3.0	105.0	217.9	0.2	0.0	115.0	0.0	0.0	2.0	0.9	1.8	1.0
43	53.0	1.0	3.0	160.0	230.8	0.4	2.0	122.0	1.0	0.0	1.80188679245283	0.8	1.9	1.0
44	53.0	1.0	4.0	120.0	215.7	0.3	0.0	120.0	0.0	0.0	2.0	0.8	1.7	1.0
45	53.0	1.0	4.0	125.0	227.2	0.3	0.0	120.0	0.0	1.5	1.0	0.8	2.1	1.0
46	53.0	1.0	4.0	130.0	204.5	0.3	2.0	135.0	1.0	1.0	2.0	0.3	2.2	1.0
47	53.0	1.0	4.0	80.0	224.8	0.2	0.0	141.0	1.0	2.0	3.0	1.5	2.5	0.0
48	54.0	1.0	4.0	120.0	244.8	0.3	0.0	155.0	0.0	0.0	2.0	0.4	2.2	1.0
49	54.0	1.0	4.0	130.0	247.9	0.3	0.0	110.0	1.0	3.0	2.0	1.0	2.1	1.0
50	54.0	1.0	4.0	180.0	253.6	0.3	0.0	150.0	0.0	1.5	2.0	0.2	2.7	1.0
51	55.0	1.0	2.0	140.0	251.8	0.1	1.0	150.0	0.0	0.2	1.0	1.1	2.5	0.0
52	55.0	1.0	4.0	115.0	234.6	0.2	0.0	155.0	0.0	0.1	2.0	0.2	2.3	1.0
53	55.0	1.0	4.0	120.0	224.3	0.3	1.0	92.0	0.0	0.3	1.0	1.5	2.5	1.0
54	55.0	1.0	4.0	140.0	241.8	0.3	0.0	83.0	0.0	0.0	2.0	0.6	2.4	1.0
55	56.0	1.0	3.0	120.0	238.7	0.3	0.0	97.0	0.0	0.0	2.0	0.9	2.0	0.0
56	56.0	1.0	3.0	125.0	235.8	0.5	0.0	98.0	0.0	-2.0	2.0	0.8	2.7	1.0
57	56.0	1.0	3.0	155.0	207.1	0.3	1.0	99.0	0.0	0.0	2.0	0.4	2.8	1.0
58	56.0	1.0	4.0	115.0	219.5	0.3	1.0	82.0	0.0	-1.0	1.0	0.3	2.5	1.0
59	56.0	1.0	4.0	120.0	223.9	0.4	1.0	100.0	1.0	-1.0	3.0	1.5	2.8	1.0
60	56.0	1.0	4.0	120.0	222.2	0.2	1.0	148.0	0.0	0.0	2.0	0.3	2.6	1.0
61	56.0	1.0	4.0	125.0	240.4	0.5	0.0	103.0	1.0	1.0	2.0	0.7	2.7	1.0
62	56.0	1.0	4.0	140.0	262.6	0.5	0.0	121.0	1.0	1.8	1.0	1.2	2.5	1.0
63	57.0	1.0	3.0	105.0	224.4	0.0	0.0	148.0	0.0	0.3	2.0	1.4	2.6	1.0
64	57.0	1.0	4.0	110.0	223.5	0.2	1.0	131.0	1.0	1.4	1.0	1.4	2.2	1.0
65	57.0	1.0	4.0	140.0	245.2	0.3	0.0	120.0	1.0	2.0	2.0	1.0	2.4	1.0
66	57.0	1.0	4.0	140.0	216.6	0.4	0.0	100.0	1.0	0.0	1.80188679245283	0.5	2.9	1.0
67	57.0	1.0	4.0	160.0	224.2	0.3	0.0	98.0	1.0	2.0	2.0	1.5	2.8	1.0
68	57.0	1.0	4.0	95.0	220.8	0.1	0.0	182.0	0.0	0.7	3.0	0.4	2.7	1.0
69	58.0	1.0	4.0	115.0	222.1	0.0	0.0	138.0	0.0	0.5	1.0	0.4	2.0	1.0
70	58.0	1.0	4.0	130.0	215.3	0.6	1.0	100.0	1.0	1.0	2.0	0.5	2.4	1.0
71	58.0	1.0	4.0	170.0	237.8	0.1	1.0	105.0	1.0	0.0	1.80188679245283	0.7	2.7	1.0
72	59.0	1.0	3.0	125.0	222.8	0.3	0.0	175.0	0.0	2.6	2.0	1.4	1.8	1.0
73	59.0	1.0	4.0	110.0	216.6	0.3	0.0	94.0	0.0	0.0	1.80188679245283	0.7	2.4	1.0
74	59.0	1.0	4.0	120.0	218.5	0.3	0.0	115.0	0.0	0.0	2.0	0.6	1.9	1.0
75	59.0	1.0	4.0	125.0	254.5	0.6	0.0	119.0	1.0	0.9	1.0	0.7	2.3	1.0
76	59.0	1.0	4.0	135.0	215.8	0.5	0.0	115.0	1.0	1.0	2.0	0.8	2.4	1.0
77	60.0	1.0	3.0	115.0	212.4	0.2	0.0	143.0	0.0	2.4	1.0	0.2	2.0	1.0
78	60.0	1.0	4.0	125.0	231.6	0.6	0.0	110.0	0.0	0.1	1.0	1.2	2.3	1.0
79	60.0	1.0	4.0	130.0	201.4	0.3	1.0	130.0	1.0	1.1	3.0	0.2	2.4	1.0
80	60.0	1.0	4.0	135.0	238.7	0.6	0.0	63.0	1.0	0.5	1.0	0.6	2.5	1.0
81	60.0	1.0	4.0	160.0	217.5	0.6	1.0	99.0	1.0	0.5	2.0	0.5	2.5	1.0
82	60.0	1.0	4.0	160.0	215.4	0.2	0.0	149.0	0.0	0.4	2.0	0.3	2.3	1.0
83	61.0	1.0	3.0	190.0	237.2	0.2	1.0	70.0	0.0	0.0	1.80188679245283	0.6	2.7	1.0
84	61.0	1.0	4.0	105.0	225.0	0.0	0.0	110.0	1.0	1.5	1.0	0.5	2.6	1.0
85	61.0	1.0	4.0	110.0	219.0	0.2	0.0	113.0	0.0	1.4	2.0	0.7	2.4	1.0
86	61.0	1.0	4.0	125.0	234.1	0.6	0.0	105.0	1.0	0.0	3.0	1.0	2.3	1.0
87	61.0	1.0	4.0	130.0	195.1	0.3	2.0	115.0	0.0	0.0	2.0	0.2	1.9	1.0
88	61.0	1.0	4.0	130.0	250.4	0.3	0.0	77.0	0.0	2.5	2.0	0.9	2.2	1.0
89	61.0	1.0	4.0	150.0	228.9	0.5	0.0	105.0	1.0	0.0	2.0	0.5	2.5	1.0
90	61.0	1.0	4.0	150.0	224.1	0.3	0.0	117.0	1.0	2.0	2.0	1.1	2.5	1.0
91	61.0	1.0	4.0	160.0	233.2	0.3	1.0	145.0	0.0	1.0	2.0	1.3	2.4	1.0
92	62.0	0.0	1.0	140.0	265.3	0.3	0.0	143.0	0.0	0.0	1.80188679245283	0.3	2.0	1.0
93	62.0	0.0	4.0	120.0	233.8	0.2	1.0	123.0	1.0	1.7	3.0	1.2	2.1	1.0
94	62.0	1.0	1.0	120.0	217.4	0.4	2.0	134.0	0.0	-0.8	2.0	0.6	1.8	1.0
95	62.0	1.0	3.0	160.0	227.0	0.5	0.0	72.0	1.0	0.0	2.0	0.6	2.6	1.0
96	62.0	1.0	4.0	115.0	239.5	0.2	0.0	128.0	1.0	2.5	3.0	0.6	1.6	1.0
97	62.0	1.0	4.0	115.0	231.1	0.4	0.0	72.0	1.0	-0.5	2.0	0.6	2.5	1.0
98	62.0	1.0	4.0	150.0	242.0	0.3	1.0	78.0	0.0	2.0	2.0	0.8	2.6	1.0
99	63.0	1.0	4.0	100.0	222.9	0.4	0.0	109.0	0.0	-0.9	2.0	1.5	2.6	1.0
100	63.0	1.0	4.0	140.0	249.4	0.3	2.0	149.0	0.0	2.0	1.0	0.9	2.3	1.0
101	63.0	1.0	4.0	150.0	235.9	0.4	0.0	86.0	1.0	2.0	2.0	0.5	2.7	1.0
102	63.0	1.0	4.0	150.0	246.9	0.4	1.0	154.0	0.0	3.625	1.0	0.6	1.8	1.0
103	63.0	1.0	4.0	185.0	244.4	0.1	0.0	98.0	1.0	0.0	1.0	0.7	2.7	1.0
104	64.0	0.0	4.0	190.0	269.475	0.4	0.0	140.0	1.0	1.0	2.0	0.1	2.3	1.0
105	64.0	0.0	4.0	95.0	265.0	0.1	0.0	145.0	0.0	1.1	3.0	0.2	2.1	1.0
106	64.0	1.0	4.0	110.0	225.8	0.0	0.0	114.0	1.0	1.3	3.0	0.4	2.3	1.0
107	65.0	1.0	4.0	115.0	251.9	0.4	0.0	93.0	1.0	0.0	2.0	0.4	2.4	1.0
108	65.0	1.0	4.0	145.0	238.2	0.4	1.0	67.0	0.0	0.6538461538461537	1.80188679245283	0.7	2.5	1.0
109	65.0	1.0	4.0	155.0	269.475	0.3	0.0	154.0	0.0	1.0	1.0	0.8	2.2	0.0
110	65.0	1.0	4.0	160.0	232.1	0.3	1.0	122.0	0.0	0.6538461538461537	1.80188679245283	0.5	2.3	1.0
111	66.0	0.0	4.0	155.0	228.3	0.4	0.0	90.0	0.0	0.0	1.80188679245283	0.6	2.1	1.0
112	66.0	1.0	4.0	150.0	246.4	0.2	0.0	108.0	1.0	2.0	2.0	0.5	2.6	1.0
113	67.0	1.0	1.0	145.0	234.0	0.2	2.0	125.0	0.0	0.0	2.0	0.9	2.0	1.0
114	68.0	1.0	4.0	135.0	237.6	0.4	1.0	120.0	1.0	0.0	1.0	1.1	1.7	1.0
115	68.0	1.0	4.0	145.0	233.4	0.6	0.0	136.0	0.0	1.8	1.0	1.2	2.1	1.0
116	69.0	1.0	4.0	135.0	233.5	0.6	0.0	130.0	0.0	0.0	2.0	0.7	2.0	1.0
117	69.0	1.0	4.0	130.20661157024793	245.7	0.4	1.0	121.55737704918032	0.4426229508196721	0.6538461538461537	1.80188679245283	0.9	2.3	1.0
118	70.0	1.0	4.0	115.0	232.5	0.7	1.0	92.0	1.0	0.0	2.0	1.0	2.3	1.0
119	70.0	1.0	4.0	140.0	269.475	0.3	0.0	157.0	1.0	2.0	2.0	1.1	2.2	1.0
120	72.0	1.0	3.0	160.0	264.2	0.4	2.0	114.0	0.0	1.6	2.0	1.5	2.0	0.0
121	73.0	0.0	3.0	160.0	235.4	0.6	1.0	121.0	0.0	0.0	1.0	1.3	1.8	1.0
122	74.0	1.0	2.0	145.0	250.4	0.4	1.0	123.0	0.0	1.3	1.0	0.8	2.2	1.0
