# Supplementary material for: Performance discrepancy mitigation in heart disease prediction for multisensory inter-datasets
Source: PeerJ Comput Sci. 2024 Mar 18;10:e1917. doi: 10.7717/peerj-cs.1917 (PMC11041935; doi:10.7717/peerj-cs.1917)
Supplement: Supplemental Information 1 [file peerj-cs-10-1917-s001.zip › Code of Inter Dataset Descripency/Feature Extraction/Cleveland__Long Beach VA__Preprocess__1.csv]

id	age	sex	cp	trestbps	chol	fbs	restecg	thalach	exang	oldpeak	slope	ca	thal	target
0	63	1	3	145.0	233.0	1	0	150.0	0	2.3	0	0.0	1.0	1
1	37	1	2	130.0	250.0	0	1	187.0	0	3.5	0	0.0	2.0	1
2	41	0	1	130.0	204.0	0	0	172.0	0	1.4	2	0.0	2.0	1
3	56	1	1	120.0	236.0	0	1	178.0	0	0.8	2	0.0	2.0	1
4	57	0	0	120.0	354.0	0	1	163.0	1	0.6	2	0.0	2.0	1
5	57	1	0	140.0	192.0	0	1	148.0	0	0.4	1	0.0	1.0	1
6	56	0	1	140.0	294.0	0	0	153.0	0	1.3	1	0.0	2.0	1
7	44	1	1	120.0	263.0	0	1	173.0	0	0.0	2	0.0	3.0	1
8	52	1	2	170.0	199.0	1	1	162.0	0	0.5	2	0.0	3.0	1
9	57	1	2	150.0	168.0	0	1	174.0	0	1.6	2	0.0	2.0	1
10	54	1	0	140.0	239.0	0	1	160.0	0	1.2	2	0.0	2.0	1
11	48	0	2	130.0	275.0	0	1	139.0	0	0.2	2	0.0	2.0	1
12	49	1	1	130.0	266.0	0	1	171.0	0	0.6	2	0.0	2.0	1
13	64	1	3	110.0	211.0	0	0	144.0	1	1.8	1	0.0	2.0	1
14	58	0	3	150.0	283.0	1	0	162.0	0	1.0	2	0.0	2.0	1
15	50	0	2	120.0	219.0	0	1	158.0	0	1.6	1	0.0	2.0	1
16	58	0	2	120.0	340.0	0	1	172.0	0	0.0	2	0.0	2.0	1
17	66	0	3	150.0	226.0	0	1	114.0	0	2.6	0	0.0	2.0	1
18	43	1	0	150.0	247.0	0	1	171.0	0	1.5	2	0.0	2.0	1
19	69	0	3	140.0	239.0	0	1	151.0	0	1.8	2	2.0	2.0	1
20	59	1	0	135.0	234.0	0	1	161.0	0	0.5	1	0.0	3.0	1
21	44	1	2	130.0	233.0	0	1	179.0	1	0.4	2	0.0	2.0	1
22	42	1	0	140.0	226.0	0	1	178.0	0	0.0	2	0.0	2.0	1
23	61	1	2	150.0	243.0	1	1	137.0	1	1.0	1	0.0	2.0	1
24	40	1	3	140.0	199.0	0	1	178.0	1	1.4	2	0.0	3.0	1
25	71	0	1	160.0	302.0	0	1	162.0	0	0.4	2	2.0	2.0	1
26	59	1	2	150.0	212.0	1	1	157.0	0	1.6	2	0.0	2.0	1
27	51	1	2	110.0	175.0	0	1	123.0	0	0.6	2	0.0	2.0	1
28	65	0	2	140.0	369.75	1	0	157.0	0	0.8	2	1.0	2.0	1
29	53	1	2	130.0	197.0	1	0	152.0	0	1.2	0	0.0	2.0	1
30	41	0	1	105.0	198.0	0	1	168.0	0	0.0	2	1.0	2.0	1
31	65	1	0	120.0	177.0	0	1	140.0	0	0.4	2	0.0	3.0	1
32	44	1	1	130.0	219.0	0	0	188.0	0	0.0	2	0.0	2.0	1
33	54	1	2	125.0	273.0	0	0	152.0	0	0.5	0	1.0	2.0	1
34	51	1	3	125.0	213.0	0	0	125.0	1	1.4	2	1.0	2.0	1
35	46	0	2	142.0	177.0	0	0	160.0	1	1.4	0	0.0	2.0	1
36	54	0	2	135.0	304.0	1	1	170.0	0	0.0	2	0.0	2.0	1
37	54	1	2	150.0	232.0	0	0	165.0	0	1.6	2	0.0	3.0	1
38	65	0	2	155.0	269.0	0	1	148.0	0	0.8	2	0.0	2.0	1
39	65	0	2	160.0	360.0	0	0	151.0	0	0.8	2	0.0	2.0	1
40	51	0	2	140.0	308.0	0	0	142.0	0	1.5	2	1.0	2.0	1
41	48	1	1	130.0	245.0	0	0	180.0	0	0.2	1	0.0	2.0	1
42	45	1	0	104.0	208.0	0	0	148.0	1	3.0	1	0.0	2.0	1
43	53	0	0	130.0	264.0	0	0	143.0	0	0.4	1	0.0	2.0	1
44	39	1	2	140.0	321.0	0	0	182.0	0	0.0	2	0.0	2.0	1
45	52	1	1	120.0	325.0	0	1	172.0	0	0.2	2	0.0	2.0	1
46	44	1	2	140.0	235.0	0	0	180.0	0	0.0	2	0.0	2.0	1
47	47	1	2	138.0	257.0	0	0	156.0	0	0.0	2	0.0	2.0	1
48	53	0	2	128.0	216.0	0	0	115.0	0	0.0	2	0.0	0.5	1
49	53	0	0	138.0	234.0	0	0	160.0	0	0.0	2	0.0	2.0	1
50	51	0	2	130.0	256.0	0	0	149.0	0	0.5	2	0.0	2.0	1
51	66	1	0	120.0	302.0	0	0	151.0	0	0.4	1	0.0	2.0	1
52	62	1	2	130.0	231.0	0	1	146.0	0	1.8	1	2.5	3.0	1
53	44	0	2	108.0	141.0	0	1	175.0	0	0.6	1	0.0	2.0	1
54	63	0	2	135.0	252.0	0	0	172.0	0	0.0	2	0.0	2.0	1
55	52	1	1	134.0	201.0	0	1	158.0	0	0.8	2	1.0	2.0	1
56	48	1	0	122.0	222.0	0	0	186.0	0	0.0	2	0.0	2.0	1
57	45	1	0	115.0	260.0	0	0	185.0	0	0.0	2	0.0	2.0	1
58	34	1	3	118.0	182.0	0	0	174.0	0	0.0	2	0.0	2.0	1
59	57	0	0	128.0	303.0	0	0	159.0	0	0.0	2	1.0	2.0	1
60	71	0	2	110.0	265.0	1	0	130.0	0	0.0	2	1.0	2.0	1
61	54	1	1	108.0	309.0	0	1	156.0	0	0.0	2	0.0	3.0	1
62	52	1	3	118.0	186.0	0	0	190.0	0	0.0	1	0.0	1.0	1
63	41	1	1	135.0	203.0	0	1	132.0	0	0.0	1	0.0	1.0	1
64	58	1	2	140.0	211.0	1	0	165.0	0	0.0	2	0.0	2.0	1
65	35	0	0	138.0	183.0	0	1	182.0	0	1.4	2	0.0	2.0	1
66	51	1	2	100.0	222.0	0	1	143.0	1	1.2	1	0.0	2.0	1
67	45	0	1	130.0	234.0	0	0	175.0	0	0.6	1	0.0	2.0	1
68	44	1	1	120.0	220.0	0	1	170.0	0	0.0	2	0.0	2.0	1
69	62	0	0	124.0	209.0	0	1	163.0	0	0.0	2	0.0	2.0	1
70	54	1	2	120.0	258.0	0	0	147.0	0	0.4	1	0.0	3.0	1
71	51	1	2	94.0	227.0	0	1	154.0	1	0.0	2	1.0	3.0	1
72	29	1	1	130.0	204.0	0	0	202.0	0	0.0	2	0.0	2.0	1
73	51	1	0	140.0	261.0	0	0	186.0	1	0.0	2	0.0	2.0	1
74	43	0	2	122.0	213.0	0	1	165.0	0	0.2	1	0.0	2.0	1
75	55	0	1	135.0	250.0	0	0	161.0	0	1.4	1	0.0	2.0	1
76	51	1	2	125.0	245.0	1	0	166.0	0	2.4	1	0.0	2.0	1
77	59	1	1	140.0	221.0	0	1	164.0	1	0.0	2	0.0	2.0	1
78	52	1	1	128.0	205.0	1	1	184.0	0	0.0	2	0.0	2.0	1
79	58	1	2	105.0	240.0	0	0	154.0	1	0.6	1	0.0	3.0	1
80	41	1	2	112.0	250.0	0	1	179.0	0	0.0	2	0.0	2.0	1
81	45	1	1	128.0	308.0	0	0	170.0	0	0.0	2	0.0	2.0	1
82	60	0	2	102.0	318.0	0	1	160.0	0	0.0	2	1.0	2.0	1
83	52	1	3	152.0	298.0	1	1	178.0	0	1.2	1	0.0	3.0	1
84	42	0	0	102.0	265.0	0	0	122.0	0	0.6	1	0.0	2.0	1
85	67	0	2	115.0	369.75	0	0	160.0	0	1.6	1	0.0	3.0	1
86	68	1	2	118.0	277.0	0	1	151.0	0	1.0	2	1.0	3.0	1
87	46	1	1	101.0	197.0	1	1	156.0	0	0.0	2	0.0	3.0	1
88	54	0	2	110.0	214.0	0	1	158.0	0	1.6	1	0.0	2.0	1
89	58	0	0	100.0	248.0	0	0	122.0	0	1.0	1	0.0	2.0	1
90	48	1	2	124.0	255.0	1	1	175.0	0	0.0	2	2.0	2.0	1
91	57	1	0	132.0	207.0	0	1	168.0	1	0.0	2	0.0	3.0	1
92	52	1	2	138.0	223.0	0	1	169.0	0	0.0	2	2.5	2.0	1
93	54	0	1	132.0	288.0	1	0	159.0	1	0.0	2	1.0	2.0	1
94	45	0	1	112.0	160.0	0	1	138.0	0	0.0	1	0.0	2.0	1
95	53	1	0	142.0	226.0	0	0	111.0	1	0.0	2	0.0	3.0	1
96	62	0	0	140.0	369.75	0	0	157.0	0	1.2	1	0.0	2.0	1
97	52	1	0	108.0	233.0	1	1	147.0	0	0.1	2	2.5	3.0	1
98	43	1	2	130.0	315.0	0	1	162.0	0	1.9	2	1.0	2.0	1
99	53	1	2	130.0	246.0	1	0	173.0	0	0.0	2	2.5	2.0	1
100	42	1	3	148.0	244.0	0	0	178.0	0	0.8	2	2.0	2.0	1
101	59	1	3	170.0	270.0	0	0	145.0	0	4.0	0	0.0	3.0	1
102	63	0	1	140.0	195.0	0	1	179.0	0	0.0	2	2.0	2.0	1
103	42	1	2	120.0	240.0	1	1	194.0	0	0.8	0	0.0	3.0	1
104	50	1	2	129.0	196.0	0	1	163.0	0	0.0	2	0.0	2.0	1
105	68	0	2	120.0	211.0	0	0	115.0	0	1.5	1	0.0	2.0	1
106	69	1	3	160.0	234.0	1	0	131.0	0	0.1	1	1.0	2.0	1
107	45	0	0	138.0	236.0	0	0	152.0	1	0.2	1	0.0	2.0	1
108	50	0	1	120.0	244.0	0	1	162.0	0	1.1	2	0.0	2.0	1
109	50	0	0	110.0	254.0	0	0	159.0	0	0.0	2	0.0	2.0	1
110	64	0	0	170.0	325.0	0	1	154.0	1	0.0	2	0.0	2.0	1
111	57	1	2	150.0	126.0	1	1	173.0	0	0.2	2	1.0	3.0	1
112	64	0	2	140.0	313.0	0	1	133.0	0	0.2	2	0.0	3.0	1
113	43	1	0	110.0	211.0	0	1	161.0	0	0.0	2	0.0	3.0	1
114	55	1	1	130.0	262.0	0	1	155.0	0	0.0	2	0.0	2.0	1
115	37	0	2	120.0	215.0	0	1	170.0	0	0.0	2	0.0	2.0	1
116	41	1	2	130.0	214.0	0	0	168.0	0	2.0	1	0.0	2.0	1
117	56	1	3	120.0	193.0	0	0	162.0	0	1.9	1	0.0	3.0	1
118	46	0	1	105.0	204.0	0	1	172.0	0	0.0	2	0.0	2.0	1
119	46	0	0	138.0	243.0	0	0	152.0	1	0.0	1	0.0	2.0	1
120	64	0	0	130.0	303.0	0	1	122.0	0	2.0	1	2.0	2.0	1
121	59	1	0	138.0	271.0	0	0	182.0	0	0.0	2	0.0	2.0	1
122	41	0	2	112.0	268.0	0	0	172.0	1	0.0	2	0.0	2.0	1
123	54	0	2	108.0	267.0	0	0	167.0	0	0.0	2	0.0	2.0	1
124	39	0	2	94.0	199.0	0	1	179.0	0	0.0	2	0.0	2.0	1
125	34	0	1	118.0	210.0	0	1	192.0	0	0.7	2	0.0	2.0	1
126	47	1	0	112.0	204.0	0	1	143.0	0	0.1	2	0.0	2.0	1
127	67	0	2	152.0	277.0	0	1	172.0	0	0.0	2	1.0	2.0	1
128	52	0	2	136.0	196.0	0	0	169.0	0	0.1	1	0.0	2.0	1
129	74	0	1	120.0	269.0	0	0	121.0	1	0.2	2	1.0	2.0	1
130	54	0	2	160.0	201.0	0	1	163.0	0	0.0	2	1.0	2.0	1
131	49	0	1	134.0	271.0	0	1	162.0	0	0.0	1	0.0	2.0	1
132	42	1	1	120.0	295.0	0	1	162.0	0	0.0	2	0.0	2.0	1
133	41	1	1	110.0	235.0	0	1	153.0	0	0.0	2	0.0	2.0	1
134	41	0	1	126.0	306.0	0	1	163.0	0	0.0	2	0.0	2.0	1
135	49	0	0	130.0	269.0	0	1	163.0	0	0.0	2	0.0	2.0	1
136	60	0	2	120.0	178.0	1	1	96.0	0	0.0	2	0.0	2.0	1
137	62	1	1	128.0	208.0	1	0	140.0	0	0.0	2	0.0	2.0	1
138	57	1	0	110.0	201.0	0	1	126.0	1	1.5	1	0.0	1.0	1
139	64	1	0	128.0	263.0	0	1	105.0	1	0.2	1	1.0	3.0	1
140	51	0	2	120.0	295.0	0	0	157.0	0	0.6	2	0.0	2.0	1
141	43	1	0	115.0	303.0	0	1	181.0	0	1.2	1	0.0	2.0	1
142	42	0	2	120.0	209.0	0	1	173.0	0	0.0	1	0.0	2.0	1
143	67	0	0	106.0	223.0	0	1	142.0	0	0.3	2	2.0	2.0	1
144	76	0	2	140.0	197.0	0	2	116.0	0	1.1	1	0.0	2.0	1
145	70	1	1	156.0	245.0	0	0	143.0	0	0.0	2	0.0	2.0	1
146	44	0	2	118.0	242.0	0	1	149.0	0	0.3	1	1.0	2.0	1
147	60	0	3	150.0	240.0	0	1	171.0	0	0.9	2	0.0	2.0	1
148	44	1	2	120.0	226.0	0	1	169.0	0	0.0	2	0.0	2.0	1
149	42	1	2	130.0	180.0	0	1	150.0	0	0.0	2	0.0	2.0	1
150	66	1	0	160.0	228.0	0	0	138.0	0	2.3	2	0.0	1.0	1
151	71	0	0	112.0	149.0	0	1	125.0	0	1.6	1	0.0	2.0	1
152	64	1	3	170.0	227.0	0	0	155.0	0	0.6	1	0.0	3.0	1
153	66	0	2	146.0	278.0	0	0	152.0	0	0.0	1	1.0	2.0	1
154	39	0	2	138.0	220.0	0	1	152.0	0	0.0	1	0.0	2.0	1
155	58	0	0	130.0	197.0	0	1	131.0	0	0.6	1	0.0	2.0	1
156	47	1	2	130.0	253.0	0	1	179.0	0	0.0	2	0.0	2.0	1
157	35	1	1	122.0	192.0	0	1	174.0	0	0.0	2	0.0	2.0	1
158	58	1	1	125.0	220.0	0	1	144.0	0	0.4	1	2.5	3.0	1
159	56	1	1	130.0	221.0	0	0	163.0	0	0.0	2	0.0	3.0	1
160	56	1	1	120.0	240.0	0	1	169.0	0	0.0	0	0.0	2.0	1
161	55	0	1	132.0	342.0	0	1	166.0	0	1.2	2	0.0	2.0	1
162	41	1	1	120.0	157.0	0	1	182.0	0	0.0	2	0.0	2.0	1
163	38	1	2	138.0	175.0	0	1	173.0	0	0.0	2	2.5	2.0	1
164	38	1	2	138.0	175.0	0	1	173.0	0	0.0	2	2.5	2.0	1
165	67	1	0	160.0	286.0	0	0	108.0	1	1.5	1	2.5	2.0	0
166	67	1	0	120.0	229.0	0	0	129.0	1	2.6	1	2.0	3.0	0
167	62	0	0	140.0	268.0	0	0	160.0	0	3.6	0	2.0	2.0	0
168	63	1	0	130.0	254.0	0	0	147.0	0	1.4	1	1.0	3.0	0
169	53	1	0	140.0	203.0	1	0	155.0	1	3.1	0	0.0	3.0	0
170	56	1	2	130.0	256.0	1	0	142.0	1	0.6	1	1.0	1.0	0
171	48	1	1	110.0	229.0	0	1	168.0	0	1.0	0	0.0	3.0	0
172	58	1	1	120.0	284.0	0	0	160.0	0	1.8	1	0.0	2.0	0
173	58	1	2	132.0	224.0	0	0	173.0	0	3.2	2	2.0	3.0	0
174	60	1	0	130.0	206.0	0	0	132.0	1	2.4	1	2.0	3.0	0
175	40	1	0	110.0	167.0	0	0	114.0	1	2.0	1	0.0	3.0	0
176	60	1	0	117.0	230.0	1	1	160.0	1	1.4	2	2.0	3.0	0
177	64	1	2	140.0	335.0	0	1	158.0	0	0.0	2	0.0	2.0	0
178	43	1	0	120.0	177.0	0	0	120.0	1	2.5	1	0.0	3.0	0
179	57	1	0	150.0	276.0	0	0	112.0	1	0.6	1	1.0	1.0	0
180	55	1	0	132.0	353.0	0	1	132.0	1	1.2	1	1.0	3.0	0
181	65	0	0	150.0	225.0	0	0	114.0	0	1.0	1	2.5	3.0	0
182	61	0	0	130.0	330.0	0	0	169.0	0	0.0	2	0.0	2.0	0
183	58	1	2	112.0	230.0	0	0	165.0	0	2.5	1	1.0	3.0	0
184	50	1	0	150.0	243.0	0	0	128.0	0	2.6	1	0.0	3.0	0
185	44	1	0	112.0	290.0	0	0	153.0	0	0.0	2	1.0	2.0	0
186	60	1	0	130.0	253.0	0	1	144.0	1	1.4	2	1.0	3.0	0
187	54	1	0	124.0	266.0	0	0	109.0	1	2.2	1	1.0	3.0	0
188	50	1	2	140.0	233.0	0	1	163.0	0	0.6	1	1.0	3.0	0
189	41	1	0	110.0	172.0	0	0	158.0	0	0.0	2	0.0	3.0	0
190	51	0	0	130.0	305.0	0	1	142.0	1	1.2	1	0.0	3.0	0
191	58	1	0	128.0	216.0	0	0	131.0	1	2.2	1	2.5	3.0	0
192	54	1	0	120.0	188.0	0	1	113.0	0	1.4	1	1.0	3.0	0
193	60	1	0	145.0	282.0	0	0	142.0	1	2.8	1	2.0	3.0	0
194	60	1	2	140.0	185.0	0	0	155.0	0	3.0	1	0.0	2.0	0
195	59	1	0	170.0	326.0	0	0	140.0	1	3.4	0	0.0	3.0	0
196	46	1	2	150.0	231.0	0	1	147.0	0	3.6	1	0.0	2.0	0
197	67	1	0	125.0	254.0	1	1	163.0	0	0.2	1	2.0	3.0	0
198	62	1	0	120.0	267.0	0	1	99.0	1	1.8	1	2.0	3.0	0
199	65	1	0	110.0	248.0	0	0	158.0	0	0.6	2	2.0	1.0	0
200	44	1	0	110.0	197.0	0	0	177.0	0	0.0	2	1.0	2.0	0
201	60	1	0	125.0	258.0	0	0	141.0	1	2.8	1	1.0	3.0	0
202	58	1	0	150.0	270.0	0	0	111.0	1	0.8	2	0.0	3.0	0
203	68	1	2	170.0	274.0	1	0	150.0	1	1.6	1	0.0	3.0	0
204	62	0	0	160.0	164.0	0	0	145.0	0	4.0	0	2.5	3.0	0
205	52	1	0	128.0	255.0	0	1	161.0	1	0.0	2	1.0	3.0	0
206	59	1	0	110.0	239.0	0	0	142.0	1	1.2	1	1.0	3.0	0
207	60	0	0	150.0	258.0	0	0	157.0	0	2.6	1	2.0	3.0	0
208	49	1	2	120.0	188.0	0	1	139.0	0	2.0	1	2.5	3.0	0
209	59	1	0	140.0	177.0	0	1	162.0	1	0.0	2	1.0	3.0	0
210	57	1	2	128.0	229.0	0	0	150.0	0	0.4	1	1.0	3.0	0
211	61	1	0	120.0	260.0	0	1	140.0	1	3.6	1	1.0	3.0	0
212	39	1	0	118.0	219.0	0	1	140.0	0	1.2	1	0.0	3.0	0
213	61	0	0	145.0	307.0	0	0	146.0	1	1.0	1	0.0	3.0	0
214	56	1	0	125.0	249.0	1	0	144.0	1	1.2	1	1.0	2.0	0
215	43	0	0	132.0	341.0	1	0	136.0	1	3.0	1	0.0	3.0	0
216	62	0	2	130.0	263.0	0	1	97.0	0	1.2	1	1.0	3.0	0
217	63	1	0	130.0	330.0	1	0	132.0	1	1.8	2	2.5	3.0	0
218	65	1	0	135.0	254.0	0	0	127.0	0	2.8	1	1.0	3.0	0
219	48	1	0	130.0	256.0	1	0	150.0	1	0.0	2	2.0	3.0	0
220	63	0	0	150.0	369.75	0	0	154.0	0	4.0	1	2.5	3.0	0
221	55	1	0	140.0	217.0	0	1	111.0	1	4.0	0	0.0	3.0	0
222	65	1	3	138.0	282.0	1	0	174.0	0	1.4	1	1.0	2.0	0
223	56	0	0	170.0	288.0	1	0	133.0	1	4.0	0	2.0	3.0	0
224	54	1	0	110.0	239.0	0	1	126.0	1	2.8	1	1.0	3.0	0
225	70	1	0	145.0	174.0	0	1	125.0	1	2.6	0	0.0	3.0	0
226	62	1	1	120.0	281.0	0	0	103.0	0	1.4	1	1.0	3.0	0
227	35	1	0	120.0	198.0	0	1	130.0	1	1.6	1	0.0	3.0	0
228	59	1	3	170.0	288.0	0	0	159.0	0	0.2	1	0.0	3.0	0
229	64	1	2	125.0	309.0	0	1	131.0	1	1.8	1	0.0	3.0	0
230	47	1	2	108.0	243.0	0	1	152.0	0	0.0	2	0.0	2.0	0
231	57	1	0	165.0	289.0	1	0	124.0	0	1.0	1	2.5	3.0	0
232	55	1	0	160.0	289.0	0	0	145.0	1	0.8	1	1.0	3.0	0
233	64	1	0	120.0	246.0	0	0	96.0	1	2.2	0	1.0	2.0	0
234	70	1	0	130.0	322.0	0	0	109.0	0	2.4	1	2.5	2.0	0
235	51	1	0	140.0	299.0	0	1	173.0	1	1.6	2	0.0	3.0	0
236	58	1	0	125.0	300.0	0	0	171.0	0	0.0	2	2.0	3.0	0
237	60	1	0	140.0	293.0	0	0	170.0	0	1.2	1	2.0	3.0	0
238	77	1	0	125.0	304.0	0	0	162.0	1	0.0	2	2.5	2.0	0
239	35	1	0	126.0	282.0	0	0	156.0	1	0.0	2	0.0	3.0	0
240	70	1	2	160.0	269.0	0	1	112.0	1	2.9	1	1.0	3.0	0
241	59	0	0	170.0	249.0	0	1	143.0	1	0.0	1	0.0	2.0	0
242	64	1	0	145.0	212.0	0	0	132.0	0	2.0	1	2.0	1.0	0
243	57	1	0	152.0	274.0	0	1	88.0	1	1.2	1	1.0	3.0	0
244	56	1	0	132.0	184.0	0	0	105.0	1	2.1	1	1.0	1.0	0
245	48	1	0	124.0	274.0	0	0	166.0	0	0.5	1	0.0	3.0	0
246	56	0	0	134.0	369.75	0	0	150.0	1	1.9	1	2.0	3.0	0
247	66	1	1	160.0	246.0	0	1	120.0	1	0.0	1	2.5	1.0	0
248	54	1	1	170.0	283.0	0	0	195.0	0	0.0	2	1.0	3.0	0
249	69	1	2	140.0	254.0	0	0	146.0	0	2.0	1	2.5	3.0	0
250	51	1	0	140.0	298.0	0	1	122.0	1	4.0	1	2.5	3.0	0
251	43	1	0	132.0	247.0	1	0	143.0	1	0.1	1	2.5	3.0	0
252	62	0	0	138.0	294.0	1	1	106.0	0	1.9	1	2.5	2.0	0
253	67	1	0	100.0	299.0	0	0	125.0	1	0.9	1	2.0	2.0	0
254	59	1	3	160.0	273.0	0	0	125.0	0	0.0	2	0.0	2.0	0
255	45	1	0	142.0	309.0	0	0	147.0	1	0.0	1	2.5	3.0	0
256	58	1	0	128.0	259.0	0	0	130.0	1	3.0	1	2.0	3.0	0
257	50	1	0	144.0	200.0	0	0	126.0	1	0.9	1	0.0	3.0	0
258	62	0	0	150.0	244.0	0	1	154.0	1	1.4	1	0.0	2.0	0
259	38	1	3	120.0	231.0	0	1	182.0	1	3.8	1	0.0	3.0	0
260	66	0	0	170.0	228.0	1	1	165.0	1	1.0	1	2.0	3.0	0
261	52	1	0	112.0	230.0	0	1	160.0	0	0.0	2	1.0	2.0	0
262	53	1	0	123.0	282.0	0	1	95.0	1	2.0	1	2.0	3.0	0
263	63	0	0	108.0	269.0	0	1	169.0	1	1.8	1	2.0	2.0	0
264	54	1	0	110.0	206.0	0	0	108.0	1	0.0	1	1.0	2.0	0
265	66	1	0	112.0	212.0	0	0	132.0	1	0.1	2	1.0	2.0	0
266	55	0	0	170.0	327.0	0	2	117.0	1	3.4	1	0.0	2.0	0
267	49	1	2	118.0	149.0	0	0	126.0	0	0.8	2	2.5	2.0	0
268	54	1	0	122.0	286.0	0	0	116.0	1	3.2	1	2.0	2.0	0
269	56	1	0	130.0	283.0	1	0	103.0	1	1.6	0	0.0	3.0	0
270	46	1	0	120.0	249.0	0	0	144.0	0	0.8	2	0.0	3.0	0
271	61	1	3	134.0	234.0	0	1	145.0	0	2.6	1	2.0	2.0	0
272	67	1	0	120.0	237.0	0	1	84.75	0	1.0	1	0.0	2.0	0
273	58	1	0	100.0	234.0	0	1	156.0	0	0.1	2	1.0	3.0	0
274	47	1	0	110.0	275.0	0	0	118.0	1	1.0	1	1.0	2.0	0
275	52	1	0	125.0	212.0	0	1	168.0	0	1.0	2	2.0	3.0	0
276	58	1	0	146.0	218.0	0	1	105.0	0	2.0	1	1.0	3.0	0
277	57	1	1	124.0	261.0	0	1	141.0	0	0.3	2	0.0	3.0	0
278	58	0	1	136.0	319.0	1	0	152.0	0	0.0	2	2.0	2.0	0
279	61	1	0	138.0	166.0	0	0	125.0	1	3.6	1	1.0	2.0	0
280	42	1	0	136.0	315.0	0	1	125.0	1	1.8	1	0.0	1.0	0
281	52	1	0	128.0	204.0	1	1	156.0	1	1.0	1	0.0	0.5	0
282	59	1	2	126.0	218.0	1	1	134.0	0	2.2	1	1.0	1.0	0
283	40	1	0	152.0	223.0	0	1	181.0	0	0.0	2	0.0	3.0	0
284	61	1	0	140.0	207.0	0	0	138.0	1	1.9	2	1.0	3.0	0
285	46	1	0	140.0	311.0	0	1	120.0	1	1.8	1	2.0	3.0	0
286	59	1	3	134.0	204.0	0	1	162.0	0	0.8	2	2.0	2.0	0
287	57	1	1	154.0	232.0	0	0	164.0	0	0.0	2	1.0	2.0	0
288	57	1	0	110.0	335.0	0	1	143.0	1	3.0	1	1.0	3.0	0
289	55	0	0	128.0	205.0	0	2	130.0	1	2.0	1	1.0	3.0	0
290	61	1	0	148.0	203.0	0	1	161.0	0	0.0	2	1.0	3.0	0
291	58	1	0	114.0	318.0	0	2	140.0	0	4.0	0	2.5	1.0	0
292	58	0	0	170.0	225.0	1	0	146.0	1	2.8	1	2.0	1.0	0
293	67	1	2	152.0	212.0	0	0	150.0	0	0.8	1	0.0	3.0	0
294	44	1	0	120.0	169.0	0	1	144.0	1	2.8	0	0.0	1.0	0
295	63	1	0	140.0	187.0	0	0	144.0	1	4.0	2	2.0	3.0	0
296	63	0	0	124.0	197.0	0	1	136.0	1	0.0	1	0.0	2.0	0
297	59	1	0	164.0	176.0	1	0	90.0	0	1.0	1	2.0	1.0	0
298	57	0	0	140.0	241.0	0	1	123.0	1	0.2	1	0.0	3.0	0
299	45	1	3	110.0	264.0	0	1	132.0	0	1.2	1	0.0	3.0	0
300	68	1	0	144.0	193.0	1	1	141.0	0	3.4	1	2.0	3.0	0
301	57	1	0	130.0	131.0	0	1	115.0	1	1.2	1	1.0	3.0	0
302	57	0	1	130.0	236.0	0	0	174.0	0	0.0	1	1.0	2.0	0
0	63.0	1.0	4.0	140.0	260.0	0.0	1.0	112.0	1.0	3.0	0.6	0.9	2.5	1.0
1	44.0	1.0	4.0	130.0	209.0	0.0	1.0	127.0	0.0	0.0	1.3	1.3	2.5	0.0
2	60.0	1.0	4.0	132.0	218.0	0.0	1.0	140.0	1.0	1.5	1.5	1.7	2.5	1.0
3	55.0	1.0	4.0	142.0	228.0	0.0	1.0	149.0	1.0	2.5	0.7	0.9	1.9	1.0
4	66.0	1.0	3.0	110.0	213.0	1.0	2.0	99.0	1.0	1.3	1.1	1.1	2.2	0.0
5	66.0	1.0	3.0	120.0	0.0	0.0	1.0	120.0	0.0	-0.5	1.7	1.6	2.2	0.0
6	65.0	1.0	4.0	150.0	236.0	1.0	1.0	105.0	1.0	0.0	1.3	1.4	2.2	1.0
7	60.0	1.0	3.0	161.375	0.0	0.0	1.0	140.0	1.0	1.5	1.2	1.4	2.7	0.0
8	60.0	1.0	3.0	120.0	0.0	0.3523316062176165	0.0	141.0	1.0	2.0	0.6	0.9	2.7	1.0
9	60.0	1.0	2.0	160.0	267.0	1.0	1.0	157.0	0.0	0.5	1.6	1.5	2.4	1.0
10	56.0	1.0	2.0	126.0	166.0	0.0	1.0	140.0	0.0	0.0	1.6	1.7	2.2	0.0
11	59.0	1.0	4.0	140.0	0.0	0.0	1.0	117.0	1.0	1.0	1.1	1.5	2.3	1.0
12	62.0	1.0	4.0	110.0	0.0	0.0	0.0	120.0	1.0	0.5	1.3	1.3	2.1	1.0
13	63.0	1.0	3.0	133.76388888888889	0.0	0.0	2.0	122.79591836734694	0.6462585034013606	1.3208333333333333	1.1	1.4	2.2	1.0
14	57.0	1.0	4.0	128.0	0.0	1.0	1.0	148.0	1.0	1.0	0.9	1.3	2.3	1.0
15	62.0	1.0	4.0	120.0	220.0	0.0	1.0	86.0	0.0	0.0	1.6	1.7	2.1	0.0
16	63.0	1.0	4.0	161.375	177.0	0.0	0.0	85.0	1.0	2.5	0.5	0.8	2.7	1.0
17	46.0	1.0	4.0	110.0	236.0	0.0	0.0	125.0	1.0	2.0	0.9	1.0	2.0	1.0
18	63.0	1.0	4.0	126.0	0.0	0.0	1.0	120.0	0.0	1.5	1.2	1.3	2.4	0.0
19	60.0	1.0	4.0	152.0	0.0	0.0	1.0	118.0	1.0	0.0	1.3	1.3	2.4	0.0
20	58.0	1.0	4.0	116.0	0.0	0.0	0.0	124.0	0.0	1.0	1.2	1.7	2.2	1.0
21	64.0	1.0	4.0	120.0	0.0	1.0	1.0	106.0	0.0	2.0	0.7	0.9	2.5	1.0
22	63.0	1.0	3.0	130.0	0.0	0.0	1.0	111.0	1.0	0.0	1.4	1.4	2.3	1.0
23	74.0	1.0	3.0	133.76388888888889	0.0	0.0	0.0	122.79591836734694	0.6462585034013606	1.3208333333333333	1.2	1.3	2.1	0.0
24	52.0	1.0	3.0	128.0	0.0	0.0	1.0	157.0	0.0	3.0	1.1	1.3	2.0	1.0
25	69.0	1.0	4.0	130.0	0.0	1.0	1.0	129.0	0.0	1.0	1.6	1.6	2.3	1.0
26	51.0	1.0	4.0	133.76388888888889	0.0	1.0	1.0	122.79591836734694	0.6462585034013606	1.3208333333333333	1.1	1.4	2.1	1.0
27	60.0	1.0	4.0	130.0	186.0	1.0	1.0	140.0	1.0	0.5	1.3	1.3	2.1	1.0
28	56.0	1.0	4.0	120.0	100.0	0.0	0.0	120.0	1.0	1.5	1.2	1.5	2.3	1.0
29	55.0	1.0	3.0	133.76388888888889	228.0	0.0	1.0	122.79591836734694	0.6462585034013606	1.3208333333333333	1.5	1.6	2.3	1.0
30	54.0	1.0	4.0	133.76388888888889	0.0	0.0	1.0	122.79591836734694	0.6462585034013606	1.3208333333333333	1.2	1.5	2.1	1.0
31	77.0	1.0	4.0	124.0	171.0	0.0	1.0	110.0	1.0	2.0	0.9	1.0	2.7	1.0
32	63.0	1.0	4.0	160.0	230.0	1.0	0.0	105.0	1.0	1.0	1.4	1.6	2.6	1.0
33	55.0	1.0	3.0	104.375	0.0	0.0	0.0	155.0	0.0	1.5	0.9	1.2	2.6	1.0
34	52.0	1.0	3.0	122.0	0.0	0.0	0.0	110.0	1.0	2.0	0.7	0.9	2.4	1.0
35	64.0	1.0	4.0	144.0	0.0	0.0	1.0	122.0	1.0	1.0	1.1	1.5	2.0	1.0
36	60.0	1.0	4.0	133.76388888888889	281.0	0.0	1.0	122.79591836734694	0.6462585034013606	1.3208333333333333	1.6	1.5	2.3	1.0
37	60.0	1.0	4.0	120.0	0.0	0.0	0.0	133.0	1.0	2.0	0.7	0.8	2.0	0.0
38	58.0	1.0	4.0	133.76388888888889	203.0	1.0	0.0	122.79591836734694	0.6462585034013606	1.3208333333333333	1.4	1.5	2.1	1.0
39	59.0	1.0	4.0	154.0	0.0	0.0	1.0	131.0	1.0	1.5	1.2	1.3	2.4	0.0
40	61.0	1.0	3.0	120.0	0.0	0.0	0.0	85.0	1.0	0.0	1.6	1.6	2.6	1.0
41	41.5	1.0	4.0	125.0	0.0	1.0	0.0	157.0	0.0	0.0	1.8	1.8	2.2	1.0
42	61.0	1.0	4.0	133.76388888888889	0.0	1.0	1.0	86.0	0.0	1.5	1.3	1.5	2.4	1.0
43	41.5	1.0	4.0	104.375	0.0	0.0	1.0	111.0	0.0	0.0	1.4	1.4	2.4	0.0
44	57.0	1.0	4.0	133.76388888888889	277.0	1.0	1.0	122.79591836734694	0.6462585034013606	1.3208333333333333	1.5	1.5	2.3	1.0
45	63.0	1.0	4.0	136.0	0.0	0.0	0.0	85.0	1.0	0.0	1.5	1.5	2.3	1.0
46	59.0	1.0	4.0	122.0	233.0	0.0	0.0	117.0	1.0	1.3	1.4	1.6	2.4	1.0
47	51.0	1.0	4.0	128.0	0.0	0.0	0.0	107.0	0.0	0.0	1.8	1.6	1.9	0.0
48	59.0	1.0	3.0	133.76388888888889	0.0	0.0	0.0	128.0	1.0	2.0	0.7	1.0	2.5	1.0
49	42.0	1.0	3.0	134.0	240.0	0.3523316062176165	0.0	157.0	0.0	0.0	1.8	1.7	2.5	0.0
50	55.0	1.0	3.0	120.0	0.0	0.0	1.0	125.0	1.0	2.5	0.6	0.9	1.9	1.0
51	63.0	0.0	2.0	133.76388888888889	0.0	0.0	0.0	122.79591836734694	0.6462585034013606	1.3208333333333333	1.0	1.2	2.4	0.0
52	62.0	1.0	4.0	152.0	153.0	0.0	1.0	97.0	1.0	1.6	1.0	1.5	2.5	1.0
53	56.0	1.0	2.0	124.0	224.0	1.0	0.0	157.0	0.0	2.0	1.0	1.1	2.2	0.0
54	53.0	1.0	4.0	126.0	0.0	0.0	0.0	106.0	0.0	0.0	1.8	1.6	2.2	1.0
55	68.0	1.0	4.0	138.0	0.0	0.0	0.0	130.0	1.0	3.0	0.7	0.9	2.0	1.0
56	53.0	1.0	4.0	154.0	0.0	0.3523316062176165	1.0	140.0	1.0	1.5	1.3	1.7	1.9	1.0
57	60.0	1.0	3.0	133.76388888888889	316.0	1.0	1.0	122.79591836734694	0.6462585034013606	1.3208333333333333	1.6	1.5	2.2	1.0
58	62.0	1.0	2.0	133.76388888888889	0.0	0.0	0.0	122.79591836734694	0.6462585034013606	1.3208333333333333	1.0	1.1	2.4	0.0
59	59.0	1.0	4.0	161.375	0.0	1.0	2.0	120.0	1.0	0.0	1.5	1.4	2.2	1.0
60	51.0	1.0	4.0	133.76388888888889	218.0	1.0	2.0	122.79591836734694	0.6462585034013606	1.3208333333333333	1.2	1.1	2.3	0.0
61	61.0	1.0	4.0	110.0	0.0	0.3523316062176165	0.0	108.0	1.0	2.0	0.7	0.9	2.7	1.0
62	57.0	1.0	4.0	130.0	311.0	0.3523316062176165	1.0	148.0	1.0	2.0	0.9	0.9	2.3	1.0
63	56.0	1.0	3.0	161.375	0.0	0.0	2.0	123.0	1.0	2.5	0.3	0.7	2.4	1.0
64	58.0	1.0	2.0	126.0	0.0	1.0	0.0	110.0	1.0	2.0	0.8	1.0	2.7	1.0
65	69.0	1.0	3.0	140.0	0.0	0.3523316062176165	1.0	118.0	0.0	2.5	0.8	1.0	2.0	1.0
66	67.0	1.0	1.5	142.0	270.0	1.0	0.0	125.0	0.0	2.5	1.3	1.5	2.2	1.0
67	58.0	1.0	4.0	120.0	0.0	0.0	2.0	106.0	1.0	1.5	1.2	1.5	2.6	1.0
68	65.0	1.0	4.0	133.76388888888889	0.0	0.0	0.0	122.79591836734694	0.6462585034013606	1.3208333333333333	1.1	1.4	2.1	1.0
69	63.0	1.0	2.0	133.76388888888889	217.0	1.0	1.0	122.79591836734694	0.6462585034013606	1.3208333333333333	1.4	1.5	2.2	1.0
70	55.0	1.0	2.0	110.0	214.0	1.0	1.0	157.0	0.0	1.3208333333333333	1.3	1.2	2.0	0.0
71	57.0	1.0	4.0	140.0	214.0	0.0	1.0	144.0	1.0	2.0	0.7	1.0	2.4	1.0
72	65.0	1.0	1.5	133.76388888888889	252.0	0.0	0.0	122.79591836734694	0.6462585034013606	1.3208333333333333	1.0	1.1	2.7	0.0
73	54.0	1.0	4.0	136.0	220.0	0.0	0.0	140.0	1.0	3.0	0.9	1.1	2.2	1.0
74	72.0	1.0	3.0	120.0	214.0	0.0	0.0	102.0	1.0	1.0	1.2	1.6	2.8	1.0
75	75.0	1.0	4.0	161.375	203.0	1.0	1.0	108.0	0.0	0.0	1.4	1.4	2.5	1.0
76	49.0	1.0	1.5	130.0	0.0	0.0	1.0	145.0	0.0	3.0	0.7	1.0	2.2	1.0
77	51.0	1.0	3.0	133.76388888888889	339.0	0.0	0.0	122.79591836734694	0.6462585034013606	1.3208333333333333	1.7	1.6	1.9	1.0
78	60.0	1.0	4.0	142.0	216.0	0.0	0.0	110.0	1.0	2.5	0.6	1.0	2.4	1.0
79	64.0	0.0	4.0	142.0	276.0	0.0	0.0	140.0	1.0	1.0	1.5	1.6	2.0	1.0
80	58.0	1.0	4.0	132.0	442.375	1.0	0.0	85.0	0.0	1.0	1.1	1.1	1.9	0.0
81	61.0	1.0	4.0	146.0	241.0	0.0	0.0	148.0	1.0	3.0	0.7	0.8	1.8	1.0
82	67.0	1.0	4.0	160.0	384.0	1.0	1.0	130.0	1.0	0.0	1.5	1.6	2.1	1.0
83	62.0	1.0	4.0	135.0	297.0	0.0	0.0	130.0	1.0	1.0	1.4	1.5	2.0	1.0
84	65.0	1.0	4.0	136.0	248.0	0.0	0.0	140.0	1.0	3.5	1.1	1.1	2.2	1.0
85	63.0	1.0	4.0	130.0	308.0	0.0	0.0	138.0	1.0	2.0	0.9	1.0	2.1	1.0
86	69.0	1.0	4.0	140.0	208.0	0.0	1.0	140.0	1.0	2.0	0.8	1.2	2.3	1.0
87	51.0	1.0	4.0	133.76388888888889	227.0	1.0	1.0	122.79591836734694	0.6462585034013606	1.3208333333333333	1.2	1.1	2.5	0.0
88	62.0	1.0	4.0	158.0	210.0	1.0	0.0	112.0	1.0	3.0	0.5	0.3500000000000001	2.4	1.0
89	55.0	1.0	3.0	133.76388888888889	245.0	1.0	1.0	122.79591836734694	0.6462585034013606	1.3208333333333333	1.4	1.5	2.2	1.0
90	75.0	1.0	4.0	136.0	225.0	0.0	0.0	112.0	1.0	3.0	0.8	1.3	2.5	1.0
91	41.5	1.0	3.0	106.0	240.0	0.0	0.0	85.0	1.0	0.0	1.4	1.4	2.5	0.0
92	67.0	1.0	4.0	120.0	0.0	1.0	0.0	150.0	0.0	1.5	1.2	1.5	2.1	1.0
93	58.0	1.0	4.0	110.0	198.0	0.0	0.0	110.0	0.0	0.0	1.7	1.6	2.3	1.0
94	60.0	1.0	4.0	133.76388888888889	195.0	0.0	0.0	122.79591836734694	0.6462585034013606	1.3208333333333333	1.2	1.2	2.6	0.0
95	63.0	1.0	4.0	160.0	267.0	1.0	1.0	88.0	1.0	2.0	0.7	1.0	2.7	1.0
96	41.5	1.0	3.0	133.76388888888889	161.0	0.0	1.0	122.79591836734694	0.6462585034013606	1.3208333333333333	0.7	1.0	2.1	0.0
97	62.0	1.0	1.5	112.0	258.0	0.0	1.0	150.0	1.0	1.3208333333333333	1.1	1.3	2.4	1.0
98	43.0	1.0	4.0	122.0	0.0	0.0	0.0	120.0	0.0	0.5	1.5	1.5	1.9	1.0
99	63.0	1.0	3.0	130.0	0.0	1.0	1.0	157.0	0.0	3.0	0.5	0.7	2.1	0.0
100	68.0	1.0	3.0	150.0	195.0	1.0	0.0	132.0	0.0	0.0	1.6	1.4	2.0	1.0
101	65.0	1.0	4.0	150.0	235.0	0.0	0.0	120.0	1.0	1.5	1.4	1.5	2.2	1.0
102	48.0	1.0	3.0	104.375	0.0	0.3523316062176165	1.0	110.0	1.0	1.0	0.8	1.3	2.3	1.0
103	63.0	1.0	4.0	104.375	305.0	0.0	1.0	121.0	1.0	1.0	1.3	1.5	2.4	1.0
104	64.0	1.0	4.0	130.0	223.0	0.0	1.0	128.0	0.0	0.5	1.2	1.3	2.5	0.0
105	61.0	1.0	4.0	120.0	282.0	0.0	1.0	135.0	1.0	3.5	0.7	0.8	2.3	1.0
106	50.0	1.0	4.0	144.0	349.0	0.0	2.0	120.0	1.0	1.0	1.5	1.5	2.1	1.0
107	59.0	1.0	4.0	124.0	178.7461139896373	0.0	0.0	117.0	1.0	1.0	1.0	1.6	2.1	1.0
108	55.0	1.0	4.0	150.0	160.0	0.0	1.0	150.0	0.0	0.0	1.5	1.6	2.3	0.0
109	45.0	1.0	3.0	133.76388888888889	236.0	0.0	0.0	122.79591836734694	0.6462585034013606	1.3208333333333333	1.0	1.0	2.6	0.0
110	65.0	1.0	4.0	133.76388888888889	312.0	0.0	2.0	122.79591836734694	0.6462585034013606	1.3208333333333333	1.5	1.5	2.2	1.0
111	61.0	1.0	2.0	133.76388888888889	283.0	0.0	0.0	122.79591836734694	0.6462585034013606	1.3208333333333333	1.2	1.1	2.6	0.0
112	49.0	1.0	3.0	133.76388888888889	142.0	0.0	0.0	122.79591836734694	0.6462585034013606	1.3208333333333333	1.0	1.4	1.9	1.0
113	72.0	1.0	4.0	133.76388888888889	211.0	0.0	0.0	122.79591836734694	0.6462585034013606	1.3208333333333333	1.5	1.6	2.4	1.0
114	50.0	1.0	4.0	133.76388888888889	218.0	0.0	0.0	122.79591836734694	0.6462585034013606	1.3208333333333333	1.4	1.5	2.1	1.0
115	64.0	1.0	4.0	133.76388888888889	306.0	1.0	1.0	122.79591836734694	0.6462585034013606	1.3208333333333333	1.7	1.6	2.2	1.0
116	55.0	1.0	4.0	116.0	186.0	1.0	1.0	102.0	0.0	0.0	1.7	1.7	2.3	1.0
117	63.0	1.0	4.0	110.0	252.0	0.0	1.0	140.0	1.0	2.0	0.7	0.9	2.4	1.0
118	59.0	1.0	4.0	125.0	222.0	0.0	0.0	135.0	1.0	2.5	0.8	1.0	1.9	1.0
119	56.0	1.0	4.0	133.76388888888889	0.0	0.0	2.0	122.79591836734694	0.6462585034013606	1.3208333333333333	1.2	1.5	2.2	1.0
120	62.0	1.0	3.0	133.76388888888889	0.0	1.0	1.0	122.79591836734694	0.6462585034013606	1.3208333333333333	1.2	1.5	2.2	1.0
121	74.0	1.0	4.0	150.0	258.0	1.0	1.0	130.0	1.0	3.5	0.6	0.7	2.3	1.0
122	54.0	1.0	4.0	130.0	202.0	1.0	0.0	112.0	1.0	2.0	0.6	0.9	2.5	1.0
123	57.0	1.0	4.0	110.0	197.0	0.0	2.0	100.0	0.0	0.0	1.5	1.6	1.9	0.0
124	62.0	1.0	3.0	133.76388888888889	204.0	0.0	1.0	122.79591836734694	0.6462585034013606	1.3208333333333333	1.4	1.5	2.0	1.0
125	76.0	1.0	3.0	104.375	178.7461139896373	0.0	2.0	120.0	0.0	3.5	0.8	1.0	2.1	1.0
126	54.0	0.0	4.0	138.0	274.0	0.0	0.0	105.0	1.0	1.5	1.7	1.5	1.7	1.0
127	70.0	1.0	4.0	161.375	192.0	0.0	1.0	129.0	1.0	3.0	0.6	0.9	2.2	1.0
128	61.0	0.0	2.0	140.0	298.0	1.0	0.0	120.0	1.0	0.0	1.8	1.7	2.3	0.0
129	48.0	1.0	4.0	133.76388888888889	272.0	0.0	1.0	122.79591836734694	0.6462585034013606	1.3208333333333333	1.0	1.0	2.6	0.0
130	48.0	1.0	3.0	132.0	220.0	1.0	1.0	157.0	0.0	0.0	1.8	1.8	2.2	1.0
131	61.0	1.0	1.5	142.0	200.0	1.0	1.0	100.0	0.0	1.5	1.3	1.3	2.2	1.0
132	66.0	1.0	4.0	112.0	261.0	0.0	0.0	140.0	0.0	1.5	1.3	1.5	2.4	1.0
133	68.0	1.0	1.5	133.76388888888889	181.0	1.0	1.0	122.79591836734694	0.6462585034013606	1.3208333333333333	1.2	1.4	2.3	0.0
134	55.0	1.0	4.0	161.375	260.0	0.0	0.0	85.0	0.0	2.0	0.5	0.8	2.8	1.0
135	62.0	1.0	3.0	120.0	220.0	0.0	2.0	86.0	0.0	0.0	1.6	1.7	1.9	0.0
136	71.0	1.0	3.0	133.76388888888889	221.0	0.0	0.0	122.79591836734694	0.6462585034013606	1.3208333333333333	1.5	1.6	2.4	1.0
137	74.0	1.0	1.5	133.76388888888889	216.0	1.0	0.0	122.79591836734694	0.6462585034013606	1.3208333333333333	1.5	1.6	2.3	1.0
138	53.0	1.0	3.0	155.0	175.0	1.0	1.0	157.0	0.0	1.3208333333333333	1.3	1.5	2.1	0.0
139	58.0	1.0	3.0	150.0	219.0	0.0	1.0	118.0	1.0	0.0	1.2	1.3	1.8	1.0
140	75.0	1.0	4.0	160.0	310.0	1.0	0.0	112.0	1.0	2.0	0.7	1.0	2.3	0.0
141	56.0	1.0	3.0	133.76388888888889	208.0	1.0	1.0	122.79591836734694	0.6462585034013606	1.3208333333333333	1.4	1.5	2.4	1.0
142	58.0	1.0	3.0	133.76388888888889	232.0	0.0	1.0	122.79591836734694	0.6462585034013606	1.3208333333333333	1.5	1.6	2.4	1.0
143	64.0	1.0	4.0	134.0	273.0	0.0	0.0	102.0	1.0	3.5	0.9	1.1	2.6	1.0
144	54.0	1.0	3.0	133.76388888888889	203.0	0.0	1.0	122.79591836734694	0.6462585034013606	1.3208333333333333	1.3	1.2	2.5	0.0
145	54.0	1.0	2.0	133.76388888888889	182.0	0.0	1.0	122.79591836734694	0.6462585034013606	1.3208333333333333	0.9	1.0	2.6	0.0
146	59.0	1.0	4.0	140.0	274.0	0.0	0.0	154.0	1.0	2.0	0.8	0.8	2.6	0.0
147	55.0	1.0	4.0	133.76388888888889	204.0	1.0	1.0	122.79591836734694	0.6462585034013606	1.3208333333333333	1.4	1.5	2.1	1.0
148	57.0	1.0	4.0	144.0	270.0	1.0	1.0	157.0	1.0	2.0	0.7	1.0	2.5	1.0
149	61.0	1.0	4.0	133.76388888888889	292.0	0.0	1.0	122.79591836734694	0.6462585034013606	1.3208333333333333	1.6	1.5	2.1	1.0
150	41.5	1.0	4.0	150.0	171.0	0.0	0.0	128.0	1.0	1.5	0.7	1.1	2.5	0.0
151	71.0	1.0	4.0	130.0	221.0	0.0	1.0	115.0	1.0	0.0	1.4	1.5	1.8	1.0
152	41.5	1.0	4.0	110.0	289.0	0.0	0.0	105.0	1.0	1.5	1.5	1.5	2.4	1.0
153	55.0	1.0	4.0	158.0	217.0	0.0	0.0	110.0	1.0	2.5	0.6	0.9	2.4	1.0
154	56.0	1.0	4.0	128.0	223.0	0.0	1.0	119.0	1.0	2.0	0.8	1.0	2.5	1.0
155	69.0	1.0	4.0	133.76388888888889	178.7461139896373	1.0	0.0	122.79591836734694	0.6462585034013606	1.3208333333333333	1.5	1.7	2.1	1.0
156	64.0	1.0	4.0	150.0	193.0	0.0	1.0	135.0	1.0	0.5	1.4	1.4	1.9	1.0
157	72.0	1.0	4.0	160.0	178.7461139896373	1.0	2.0	130.0	0.0	1.5	1.4	1.7	2.0	1.0
158	69.0	1.0	4.0	133.76388888888889	210.0	1.0	1.0	122.79591836734694	0.6462585034013606	1.3208333333333333	1.6	1.6	2.3	1.0
159	56.0	1.0	4.0	133.76388888888889	282.0	1.0	0.0	122.79591836734694	0.6462585034013606	1.3208333333333333	1.5	1.5	2.5	1.0
160	62.0	1.0	4.0	133.76388888888889	170.0	0.0	1.0	120.0	1.0	3.0	0.7	1.0	1.9	1.0
161	67.0	1.0	4.0	133.76388888888889	369.0	0.0	0.0	122.79591836734694	0.6462585034013606	1.3208333333333333	1.6	1.5	2.2	1.0
162	57.0	1.0	4.0	156.0	173.0	0.0	2.0	119.0	1.0	3.0	0.5	0.3500000000000001	2.2	1.0
163	69.0	1.0	4.0	133.76388888888889	289.0	1.0	1.0	122.79591836734694	0.6462585034013606	1.3208333333333333	1.7	1.6	2.4	1.0
164	51.0	1.0	4.0	133.76388888888889	178.7461139896373	1.0	2.0	122.79591836734694	0.6462585034013606	1.3208333333333333	1.1	1.5	2.1	1.0
165	48.0	1.0	4.0	140.0	178.7461139896373	0.0	0.0	157.0	1.0	1.5	0.8	1.0	2.0	1.0
166	69.0	1.0	4.0	122.0	216.0	1.0	2.0	85.0	1.0	0.0	1.7	1.8	2.3	1.0
167	69.0	1.0	3.0	133.76388888888889	271.0	0.0	2.0	122.79591836734694	0.6462585034013606	1.3208333333333333	1.2	1.3	2.3	0.0
168	64.0	1.0	4.0	133.76388888888889	244.0	1.0	1.0	122.79591836734694	0.6462585034013606	1.3208333333333333	1.6	1.6	2.3	1.0
169	57.0	1.0	2.0	161.375	285.0	1.0	1.0	120.0	0.0	0.8	1.6	1.6	2.7	1.0
170	53.0	1.0	4.0	124.0	243.0	0.0	0.0	122.0	1.0	2.0	0.8	1.0	2.1	1.0
171	41.5	1.0	3.0	118.0	240.0	0.0	2.0	157.0	0.0	1.0	0.9	1.2	2.7	0.0
172	67.0	1.0	4.0	140.0	219.0	0.0	1.0	122.0	1.0	2.0	0.7	1.1	2.4	1.0
173	74.0	1.0	3.0	140.0	237.0	1.0	0.0	94.0	0.0	0.0	1.5	1.6	2.1	1.0
174	63.0	1.0	2.0	133.76388888888889	165.0	0.0	1.0	122.79591836734694	0.6462585034013606	1.3208333333333333	1.1	1.3	2.6	0.0
175	58.0	1.0	4.0	104.375	213.0	0.0	1.0	110.0	0.0	0.0	1.6	1.7	2.2	0.0
176	61.0	1.0	4.0	161.375	287.0	1.0	2.0	150.0	1.0	2.0	0.4	0.7	2.7	1.0
177	64.0	1.0	4.0	130.0	258.0	1.0	2.0	130.0	0.0	0.0	1.5	1.5	2.0	1.0
178	58.0	1.0	4.0	160.0	256.0	1.0	2.0	113.0	1.0	1.0	1.3	1.6	2.7	1.0
179	60.0	1.0	4.0	130.0	186.0	1.0	2.0	140.0	1.0	0.5	1.3	1.3	2.1	1.0
180	57.0	1.0	4.0	122.0	264.0	0.0	2.0	100.0	0.0	0.0	1.6	1.7	2.7	1.0
181	55.0	1.0	3.0	133.76388888888889	178.7461139896373	0.0	1.0	122.79591836734694	0.6462585034013606	1.3208333333333333	1.1	1.2	2.5	0.0
182	55.0	1.0	4.0	120.0	226.0	0.0	2.0	127.0	1.0	1.7	1.2	1.5	2.3	1.0
183	56.0	1.0	4.0	130.0	203.0	1.0	0.0	98.0	0.0	1.5	1.3	1.5	2.4	1.0
184	57.0	1.0	4.0	130.0	207.0	0.0	1.0	96.0	1.0	1.0	1.1	1.1	2.2	0.0
185	61.0	1.0	3.0	133.76388888888889	284.0	0.0	0.0	122.79591836734694	0.6462585034013606	1.3208333333333333	1.6	1.5	2.3	1.0
186	61.0	1.0	3.0	120.0	337.0	0.0	0.0	98.0	1.0	0.0	1.7	1.7	2.5	1.0
187	58.0	1.0	3.0	150.0	219.0	0.0	1.0	118.0	1.0	0.0	1.2	1.3	1.8	1.0
188	74.0	1.0	4.0	155.0	310.0	0.0	0.0	112.0	1.0	1.5	1.5	1.6	2.5	1.0
189	68.0	1.0	3.0	134.0	254.0	1.0	0.0	151.0	1.0	0.0	1.7	1.6	2.0	0.0
190	51.0	0.0	4.0	114.0	258.0	1.0	2.0	96.0	0.0	1.0	1.0	0.9	2.1	0.0
191	62.0	1.0	4.0	160.0	254.0	1.0	1.0	108.0	1.0	3.0	0.4	0.3500000000000001	2.6	1.0
192	53.0	1.0	4.0	144.0	300.0	1.0	1.0	128.0	1.0	1.5	1.5	1.6	2.2	1.0
193	62.0	1.0	4.0	158.0	170.0	0.0	1.0	138.0	1.0	0.0	1.4	1.3	1.8	1.0
194	46.0	1.0	4.0	134.0	310.0	0.0	0.0	126.0	0.0	0.0	1.6	1.6	1.8	1.0
195	54.0	0.0	4.0	127.0	333.0	1.0	1.0	154.0	0.0	0.0	1.7	1.8	2.0	1.0
196	62.0	1.0	1.5	133.76388888888889	139.0	0.0	1.0	122.79591836734694	0.6462585034013606	1.3208333333333333	1.0	1.1	2.5	0.0
197	55.0	1.0	4.0	122.0	223.0	1.0	1.0	100.0	0.0	0.0	1.6	1.7	2.2	1.0
198	58.0	1.0	4.0	133.76388888888889	385.0	1.0	2.0	122.79591836734694	0.6462585034013606	1.3208333333333333	1.3	1.1	2.0	0.0
199	62.0	1.0	2.0	120.0	254.0	0.0	2.0	93.0	1.0	0.0	1.6	1.7	2.4	1.0
