# Supplementary material for: Performance discrepancy mitigation in heart disease prediction for multisensory inter-datasets
Source: PeerJ Comput Sci. 2024 Mar 18;10:e1917. doi: 10.7717/peerj-cs.1917 (PMC11041935; doi:10.7717/peerj-cs.1917)
Supplement: Supplemental Information 1 [file peerj-cs-10-1917-s001.zip › Code of Inter Dataset Descripency/Feature Extraction/FE Combination 1.csv]

	Metrics	SVC	DT	RF	XGB	LR	KNN	MLP	GNB
0	Accuracy	0.7586206896551724	0.7241379310344828	0.75	0.7068965517241379	0.7155172413793104	0.7327586206896551	0.8017241379310345	0.7327586206896551
1	Precision	0.7593589467532069	0.7242211473448796	0.7552270011947432	0.7076655695345904	0.7158353858784893	0.7356834975369458	0.8030618311533888	0.7326653680371353
2	Recall	0.7586206896551724	0.7241379310344828	0.75	0.7068965517241379	0.7155172413793104	0.7327586206896551	0.8017241379310345	0.7327586206896551
3	F1 Score	0.7587643678160918	0.7233117493364728	0.7498699368264584	0.7070710180623972	0.7156231466576295	0.7328579300093543	0.8018568428286786	0.732219142765066
4	Specificity	0.7636363636363637	0.6727272727272727	0.8	0.7090909090909091	0.7090909090909091	0.7636363636363637	0.8181818181818182	0.6909090909090909
5	Cohen Kappa	0.51681047307349	0.44481005085252767	0.5017772511848342	0.41326986016066647	0.43001786777843953	0.46646884272997036	0.603448275862069	0.46264196054991036
6	AUC	0.8500745156482862	0.7216095380029806	0.8853949329359165	0.8602086438152012	0.7520119225037258	0.814903129657228	0.8709388971684054	0.7517138599105812
