# Supplementary material for: Performance discrepancy mitigation in heart disease prediction for multisensory inter-datasets
Source: PeerJ Comput Sci. 2024 Mar 18;10:e1917. doi: 10.7717/peerj-cs.1917 (PMC11041935; doi:10.7717/peerj-cs.1917)
Supplement: Supplemental Information 1 [file peerj-cs-10-1917-s001.zip › Code of Inter Dataset Descripency/Feature Extraction/Feature Extraction.ipynb]

# %% [code]
import pandas as pd
import numpy as np
from statistics import mean
from numpy import std

data = pd.read_csv("Cleveland__Preprocess__1.csv")
data1 = pd.read_csv("Statlog__Preprocess__1.csv")

# %% [code]
data.head()

# %% [markdown]
# Main Preprocessing 1

# %% [code]
data.columns

# %% [code]
# #Classification columns
# class_cols=["sex","target",'cp',"fbs","exang","restecg","thal","ca","slope"]
# class_data=data[class_cols]

# #Continuous columns
# continuous_cols=["age","trestbps","chol","thalach","oldpeak"]
# continuous_data=data[continuous_cols]

# %% [code]
# for k, v in continuous_data.items():
#         q1 = v.quantile(0.25)
#         q3 = v.quantile(0.75)
#         irq = q3 - q1
#         v_col = v[(v <= q1 - 1.5 * irq) | (v >= q3 + 1.5 * irq)]
#         perc = np.shape(v_col)[0] * 100.0 / np.shape(data)[0]
#         print("Column {} outliers = {} => {}%".format(k,len(v_col),round((perc),3)))

# %% [code]
# #Using log transformation
# data["age"]= np.log(data.age)
# data["trestbps"]= np.log(data.trestbps)
# data["chol"]= np.log(data.chol)
# data["thalach"]= np.log(data.thalach)
# print("---Log Transform performed---")

# #Outliners again
# continuous_cols=["age","trestbps","chol","thalach","oldpeak"]
# continuous_data=data[continuous_cols]

# for k, v in continuous_data.items():
#         q1 = v.quantile(0.25)
#         q3 = v.quantile(0.75)
#         irq = q3 - q1
#         v_col = v[(v <= q1 - 1.5 * irq) | (v >= q3 + 1.5 * irq)]
#         perc = np.shape(v_col)[0] * 100.0 / np.shape(data)[0]
#         print("Column {} outliers = {} => {}%".format(k,len(v_col),round((perc),3)))

# %% [code]
data.describe()

# %% [markdown]
### Main Preprocessing 2

# %% [code]
# #Classification columns
# class_cols1=["sex","target",'cp',"fbs","exang","restecg","thal","ca","slope"]
# class_data1=data1[class_cols]

# #Continuous columns
# continuous_cols1=["age","trestbps","chol","thalach","oldpeak"]
# continuous_data1=data1[continuous_cols]

# %% [code]
# for k, v in continuous_data1.items():
#         q1 = v.quantile(0.25)
#         q3 = v.quantile(0.75)
#         irq = q3 - q1
#         v_col = v[(v <= q1 - 1.5 * irq) | (v >= q3 + 1.5 * irq)]
#         perc = np.shape(v_col)[0] * 100.0 / np.shape(data1)[0]
#         print("Column {} outliers = {} => {}%".format(k,len(v_col),round((perc),3)))

# %% [code]
# #Using log transformation
# data1["age"]= np.log(data1.age)
# data1["trestbps"]= np.log(data1.trestbps)
# data1["chol"]= np.log(data1.chol)
# data1["thalach"]= np.log(data1.thalach)
# print("---Log Transform performed---")

# #Outliners again
# continuous_cols1=["age","trestbps","chol","thalach","oldpeak"]
# continuous_data1=data1[continuous_cols1]

# for k, v in continuous_data1.items():
#         q1 = v.quantile(0.20)
#         q3 = v.quantile(0.80)
#         irq = q3 - q1
#         v_col = v[(v <= q1 - 1.5 * irq) | (v >= q3 + 1.5 * irq)]
#         perc = np.shape(v_col)[0] * 100.0 / np.shape(data1)[0]
#         print("Column {} outliers = {} => {}%".format(k,len(v_col),round((perc),3)))

# %% [code]
df = data.append(data1)

# %% [code]
df.describe()

# %% [markdown]
# Train Test Split

# %% [code]
#Data Splitting
from sklearn.model_selection import train_test_split
#X=data.iloc[:,:13]
X = df.drop(['target','chol'], axis = 1)
Y =df["target"]

# %% [markdown]
### Feature Exraction

# %% [code]
from sklearn.decomposition import PCA
#X = df[['age', 'sex', 'cp', 'trestbps', 'fbs', 'restecg', 'thalach','exang', 'oldpeak', 'slope', 'ca', 'thal']] 
pca = PCA(n_components = 8)
 
#apply PCA to transform the features to 2
X_pca = pca.fit_transform(X)

X_pca = pd.DataFrame(X_pca)

X = X_pca

# %% [code]
from collections import Counter
from imblearn.over_sampling import SMOTE
counter = Counter(Y)
print('Before', counter)
smt = SMOTE()
X,Y = smt.fit_resample(X,Y)
counter = Counter(Y)
print('After', counter)

# %% [code]
from sklearn.preprocessing import StandardScaler

ss = StandardScaler()
X = ss.fit_transform(X)

ss = StandardScaler()
X = ss.fit_transform(X)

# %% [code]
x_train, x_test, y_train, y_test = train_test_split(X, Y, test_size = 0.2) # 80% training and 20% test

# %% [code]
metrics = ["Accuracy", "Precision", "Recall", "F1 Score", "Specificity", "Cohen Kappa", "AUC"]

performance_dict = {}
performance_dict['Metrics'] = metrics

# %% [markdown]
# Support Vector Classifier Train, Test 

# %% [code]
from sklearn.svm import SVC
from sklearn.metrics import accuracy_score
modelSVC = SVC(probability=True)
modelSVC.fit(x_train, y_train)
#modelSVC.fit(x_test, y_test)
#print(modelSVC.score(x_test, y_test))

y_pred = modelSVC.predict(x_test)
#y_pred = modelSVC.predict(x_train)
svc_acc = accuracy_score(y_test, y_pred)
#ac = accuracy_score(y_train, y_pred)
print(svc_acc)

from sklearn.metrics import confusion_matrix
from sklearn.metrics import classification_report

y_pred = modelSVC.predict(x_test)
print(confusion_matrix(y_test, y_pred))
print(classification_report(y_test, y_pred))


# %% [markdown]
# Performance Measure of SVC

# %% [code]
from sklearn.metrics import confusion_matrix
from sklearn.metrics import classification_report

y_pred = modelSVC.predict(x_test)
print(confusion_matrix(y_test, y_pred))
print(classification_report(y_test, y_pred))

# %% [code]
from sklearn.metrics import cohen_kappa_score, f1_score, precision_score, recall_score, roc_auc_score

cmSVC = confusion_matrix(y_test, modelSVC.predict(x_test))

#If we use TP TN FP and FN of below's comment we get range
#FP = cmSVC.sum(axis=0) - np.diag(cmSVC)  
#FN = cmSVC.sum(axis=1) - np.diag(cmSVC)
#TP = np.diag(cmSVC)
#TN = cmSVC.sum() - (FP + FN + TP)

TP = cmSVC[1,1]  
TN = cmSVC[0,0] 
FP = cmSVC[0,1] 
FN = cmSVC[1,0] 

# Sensitivity, hit rate, recall, or true positive rate
TPR = TP/float(TP+FN)
# Specificity or true negative rate
TNR = TN/float(TN+FP) 
# Precision or positive predictive value
PPV = TP/float(TP+FP)
# Negative predictive value
NPV = TN/float(TN+FN)
# Fall out or false positive rate
FPR = FP/float(FP+TN)
# False negative rate
FNR = FN/float(TP+FN)
# False discovery rate
FDR = FP/float(TP+FP)
totalSVC=sum(sum(cmSVC))
Accuracy = (TN+TP)/totalSVC
# MCC
val = (TP * TN) - (FP * FN)
MCC_SVC = val / np.sqrt((TP + FP) * (TP + FN) * (TN + FP) * (TN + FN))


Y_pred = modelSVC.predict(x_test)


cohen_score = cohen_kappa_score(y_test, Y_pred)
f1 = f1_score(y_test, y_pred, average = "weighted")
precision = precision_score(y_test, y_pred, average = "weighted")
recall = recall_score(y_test, y_pred, average = "weighted")

pred_prob = modelSVC.predict_proba(x_test)
auc_score = roc_auc_score(y_test, pred_prob[:,1])

print(f"Precision  {precision}")
print(f"f1 Score  {f1}")
print(f"Recall  {recall}")
specificity = TNR
print("Specificity/TNR: " + str(TNR))

print("Cohen Kappa: " + str(cohen_score))
print(f"AUC Score  {auc_score}")

# %% [code]
# metrics = ["Accuracy", "Precision", "Recall", "F1 Score", "Specificity", "Cohen Kappa", "AUC"]
svc_performances = [svc_acc, precision, recall, f1, specificity, cohen_score, auc_score ]
performance_dict['SVC'] = svc_performances

performance_dict

# %% [markdown]
# Decision Tree Classifier Train, Test

# %% [code]
from sklearn import tree
from sklearn.metrics import accuracy_score

modelDTC = tree.DecisionTreeClassifier()
modelDTC.fit(x_train, y_train)
print(modelDTC.score(x_test, y_test))

# Predicting the Test set results
y_pred = modelDTC.predict(x_test)
ac = accuracy_score(y_test, y_pred)
print(ac)

# %% [markdown]
# Performance Measure of DTC

# %% [code]
from sklearn.metrics import confusion_matrix
from sklearn.metrics import classification_report

y_pred = modelDTC.predict(x_test)
print(confusion_matrix(y_test, y_pred))
print(classification_report(y_test, y_pred))

# %% [code]
from sklearn.metrics import cohen_kappa_score
cmDTC = confusion_matrix(y_test, modelDTC.predict(x_test))

#If we use TP TN FP and FN of below's comment we get range
#FP = cmSVC.sum(axis=0) - np.diag(cmSVC)  
#FN = cmSVC.sum(axis=1) - np.diag(cmSVC)
#TP = np.diag(cmSVC)
#TN = cmSVC.sum() - (FP + FN + TP)

TP = cmDTC[1,1]  
TN = cmDTC[0,0] 
FP = cmDTC[0,1] 
FN = cmDTC[1,0] 

# Sensitivity, hit rate, recall, or true positive rate
TPR = TP/float(TP+FN)
# Specificity or true negative rate
TNR = TN/float(TN+FP) 
# Precision or positive predictive value
PPV = TP/float(TP+FP)
# Negative predictive value
NPV = TN/float(TN+FN)
# Fall out or false positive rate
FPR = FP/float(FP+TN)
# False negative rate
FNR = FN/float(TP+FN)
# False discovery rate
FDR = FP/float(TP+FP)
# Accuracy
totalDTC=sum(sum(cmDTC))
Accuracy = (TN+TP)/totalDTC
# MCC
val = (TP * TN) - (FP * FN)
MCC_DTC = val / np.sqrt((TP + FP) * (TP + FN) * (TN + FP) * (TN + FN))
# Cohen Kappa
Y_pred = modelDTC.predict(x_test)
pred_prob = modelDTC.predict_proba(x_test)


cohen_score = cohen_kappa_score(y_test, Y_pred)
f1 = f1_score(y_test, y_pred, average = "weighted")
precision = precision_score(y_test, y_pred, average = "weighted")
recall = recall_score(y_test, y_pred, average = "weighted")


auc_score = roc_auc_score(y_test, pred_prob[:,1])

print(f"Precision  {precision}")
print(f"f1 Score  {f1}")
print(f"Recall  {recall}")
specificity = TNR
print("Specificity/TNR: " + str(TNR))

print("Cohen Kappa: " + str(cohen_score))
print(f"AUC Score  {auc_score}")

# %% [code]
# metrics = ["Accuracy", "Precision", "Recall", "F1 Score", "Specificity", "Cohen Kappa", "AUC"]
dtc_performances = [ac, precision, recall, f1, specificity, cohen_score, auc_score ]
performance_dict['DT'] = dtc_performances

performance_dict

# %% [markdown]
# Random Forest Classifier Train, Test

# %% [code]
from sklearn import ensemble
from sklearn.metrics import accuracy_score

modelRFC = ensemble.RandomForestClassifier(n_estimators = 100) # by default n_estimators = 100
modelRFC.fit(x_train, y_train)
print(modelRFC.score(x_test, y_test))


# Predicting the Test set results
y_pred = modelRFC.predict(x_test)
ac = accuracy_score(y_test, y_pred)
print(ac)

# %% [markdown]
# Performance Measure of RFC

# %% [code]
from sklearn.metrics import confusion_matrix
from sklearn.metrics import classification_report

y_pred = modelRFC.predict(x_test)
print(confusion_matrix(y_test, y_pred))
print(classification_report(y_test, y_pred))

# %% [code]
from sklearn.metrics import cohen_kappa_score
cmRFC = confusion_matrix(y_test, modelRFC.predict(x_test))

#If we use TP TN FP and FN of below's comment we get range
#FP = cmSVC.sum(axis=0) - np.diag(cmSVC)  
#FN = cmSVC.sum(axis=1) - np.diag(cmSVC)
#TP = np.diag(cmSVC)
#TN = cmSVC.sum() - (FP + FN + TP)

TP = cmRFC[1,1]  
TN = cmRFC[0,0] 
FP = cmRFC[0,1] 
FN = cmRFC[1,0] 

# Sensitivity, hit rate, recall, or true positive rate
TPR = TP/float(TP+FN)
# Specificity or true negative rate
TNR = TN/float(TN+FP) 
# Precision or positive predictive value
PPV = TP/float(TP+FP)
# Negative predictive value
NPV = TN/float(TN+FN)
# Fall out or false positive rate
FPR = FP/float(FP+TN)
# False negative rate
FNR = FN/float(TP+FN)
# False discovery rate
FDR = FP/float(TP+FP)
# Accuracy
totalRFC=sum(sum(cmRFC))
Accuracy = (TN+TP)/totalRFC
# MCC
val = (TP * TN) - (FP * FN)
MCC_RFC = val / np.sqrt((TP + FP) * (TP + FN) * (TN + FP) * (TN + FN))
# Cohen Kappa
Y_pred = modelRFC.predict(x_test)
pred_prob = modelRFC.predict_proba(x_test)


cohen_score = cohen_kappa_score(y_test, Y_pred)
f1 = f1_score(y_test, y_pred, average = "weighted")
precision = precision_score(y_test, y_pred, average = "weighted")
recall = recall_score(y_test, y_pred, average = "weighted")


auc_score = roc_auc_score(y_test, pred_prob[:,1])

print(f"Precision  {precision}")
print(f"f1 Score  {f1}")
print(f"Recall  {recall}")
specificity = TNR
print("Specificity/TNR: " + str(TNR))

print("Cohen Kappa: " + str(cohen_score))
print(f"AUC Score  {auc_score}")

# %% [code]
# metrics = ["Accuracy", "Precision", "Recall", "F1 Score", "Specificity", "Cohen Kappa", "AUC"]
rfc_performances = [ac, precision, recall, f1, specificity, cohen_score, auc_score ]
performance_dict['RF'] = rfc_performances

performance_dict

# %% [markdown]
### XGBoost

# %% [code]
# Training the Naive Bayes model on the Training set
import xgboost as xgb
from sklearn.metrics import accuracy_score

modelXGB = xgb.XGBClassifier()

modelXGB.fit(x_train, y_train)
#print('Training',modelXGB.score(x_train, y_train))
# Predicting the Test set results
y_pred = modelXGB.predict(x_test)
ac = accuracy_score(y_test, y_pred)
print('Testing',ac)
cmXGB = confusion_matrix(y_test, y_pred)
cmXGB

# %% [code]
from sklearn.metrics import confusion_matrix
from sklearn.metrics import classification_report

y_pred = modelXGB.predict(x_test)
print(confusion_matrix(y_test, y_pred))
print(classification_report(y_test, y_pred))

# %% [code]
from sklearn.metrics import cohen_kappa_score
cmXNB = confusion_matrix(y_test, modelXGB.predict(x_test))

#If we use TP TN FP and FN of below's comment we get range
#FP = cmSVC.sum(axis=0) - np.diag(cmSVC)  
#FN = cmSVC.sum(axis=1) - np.diag(cmSVC)
#TP = np.diag(cmSVC)
#TN = cmSVC.sum() - (FP + FN + TP)

TP = cmXGB[1,1]  
TN = cmXGB[0,0] 
FP = cmXGB[0,1] 
FN = cmXGB[1,0] 

# Sensitivity, hit rate, recall, or true positive rate
TPR = TP/float(TP+FN)
# Specificity or true negative rate
TNR = TN/float(TN+FP) 
# Precision or positive predictive value
PPV = TP/float(TP+FP)
# Negative predictive value
NPV = TN/float(TN+FN)
# Fall out or false positive rate
FPR = FP/float(FP+TN)
# False negative rate
FNR = FN/float(TP+FN)
# False discovery rate
FDR = FP/float(TP+FP)
# Accuracy
totalXGB=sum(sum(cmXGB))
Accuracy = (TN+TP)/totalXGB
# MCC
val = (TP * TN) - (FP * FN)
MCC_XGB = val / np.sqrt((TP + FP) * (TP + FN) * (TN + FP) * (TN + FN))
# Cohen Kappa
Y_pred = modelXGB.predict(x_test)


pred_prob = modelXGB.predict_proba(x_test)


cohen_score = cohen_kappa_score(y_test, Y_pred)
f1 = f1_score(y_test, y_pred, average = "weighted")
precision = precision_score(y_test, y_pred, average = "weighted")
recall = recall_score(y_test, y_pred, average = "weighted")


auc_score = roc_auc_score(y_test, pred_prob[:,1])

print(f"Precision  {precision}")
print(f"f1 Score  {f1}")
print(f"Recall  {recall}")
specificity = TNR
print("Specificity/TNR: " + str(TNR))

print("Cohen Kappa: " + str(cohen_score))
print(f"AUC Score  {auc_score}")

# %% [code]
# metrics = ["Accuracy", "Precision", "Recall", "F1 Score", "Specificity", "Cohen Kappa", "AUC"]
xgb_performances = [ac, precision, recall, f1, specificity, cohen_score, auc_score ]
performance_dict['XGB'] = xgb_performances

performance_dict

# %% [markdown]
# Logistic Regression Train, Test

# %% [code]
from sklearn.linear_model import LogisticRegression
from sklearn.metrics import accuracy_score

modelLR = LogisticRegression()
modelLR.fit(x_train, y_train)
print(modelLR.score(x_test, y_test))


# Predicting the Test set results
y_pred = modelLR.predict(x_test)
ac = accuracy_score(y_test, y_pred)
print(ac)

# %% [markdown]
# Performance Measure of LR

# %% [code]
from sklearn.metrics import confusion_matrix
from sklearn.metrics import classification_report

y_pred = modelLR.predict(x_test)
print(confusion_matrix(y_test, y_pred))
print(classification_report(y_test, y_pred))

# %% [code]
from sklearn.metrics import cohen_kappa_score
cmLR = confusion_matrix(y_test, modelLR.predict(x_test))

#If we use TP TN FP and FN of below's comment we get range
#FP = cmSVC.sum(axis=0) - np.diag(cmSVC)  
#FN = cmSVC.sum(axis=1) - np.diag(cmSVC)
#TP = np.diag(cmSVC)
#TN = cmSVC.sum() - (FP + FN + TP)

TP = cmLR[1,1]  
TN = cmLR[0,0] 
FP = cmLR[0,1] 
FN = cmLR[1,0] 

# Sensitivity, hit rate, recall, or true positive rate
TPR = TP/float(TP+FN)
# Specificity or true negative rate
TNR = TN/float(TN+FP) 
# Precision or positive predictive value
PPV = TP/float(TP+FP)
# Negative predictive value
NPV = TN/float(TN+FN)
# Fall out or false positive rate
FPR = FP/float(FP+TN)
# False negative rate
FNR = FN/float(TP+FN)
# False discovery rate
FDR = FP/float(TP+FP)
# Accuracy
totalLR=sum(sum(cmLR))
Accuracy = (TN+TP)/totalLR
# MCC
val = (TP * TN) - (FP * FN)
MCC_LR = val / np.sqrt((TP + FP) * (TP + FN) * (TN + FP) * (TN + FN))
# Cohen Kappa
Y_pred = modelLR.predict(x_test)
pred_prob = modelLR.predict_proba(x_test)


cohen_score = cohen_kappa_score(y_test, Y_pred)
f1 = f1_score(y_test, y_pred, average = "weighted")
precision = precision_score(y_test, y_pred, average = "weighted")
recall = recall_score(y_test, y_pred, average = "weighted")


auc_score = roc_auc_score(y_test, pred_prob[:,1])

print(f"Precision  {precision}")
print(f"f1 Score  {f1}")
print(f"Recall  {recall}")
specificity = TNR
print("Specificity/TNR: " + str(TNR))

print("Cohen Kappa: " + str(cohen_score))
print(f"AUC Score  {auc_score}")

# %% [code]
# metrics = ["Accuracy", "Precision", "Recall", "F1 Score", "Specificity", "Cohen Kappa", "AUC"]
lr_performances = [ac, precision, recall, f1, specificity, cohen_score, auc_score ]
performance_dict['LR'] = lr_performances

performance_dict

# %% [markdown]
# KNN Train, Test

# %% [code]
from sklearn.neighbors import KNeighborsClassifier
from sklearn.metrics import accuracy_score


modelKNN = KNeighborsClassifier(n_neighbors = 5, algorithm = 'ball_tree', weights = 'distance', metric = 'minkowski', p = 2)
modelKNN.fit(x_train, y_train)
print(modelKNN.score(x_test, y_test))

# Predicting the Test set results
y_pred = modelKNN.predict(x_test)
ac = accuracy_score(y_test, y_pred)
print(ac)

# %% [markdown]
# Performance Measure of KNN

# %% [code]
from sklearn.metrics import confusion_matrix
from sklearn.metrics import classification_report

y_pred = modelKNN.predict(x_test)
print(confusion_matrix(y_test, y_pred))
print(classification_report(y_test, y_pred))

# %% [code]
from sklearn.metrics import cohen_kappa_score
cmKNN = confusion_matrix(y_test, modelKNN.predict(x_test))

#If we use TP TN FP and FN of below's comment we get range
#FP = cmSVC.sum(axis=0) - np.diag(cmSVC)  
#FN = cmSVC.sum(axis=1) - np.diag(cmSVC)
#TP = np.diag(cmSVC)
#TN = cmSVC.sum() - (FP + FN + TP)

TP = cmKNN[1,1]  
TN = cmKNN[0,0] 
FP = cmKNN[0,1] 
FN = cmKNN[1,0] 

# Sensitivity, hit rate, recall, or true positive rate
TPR = TP/float(TP+FN)
# Specificity or true negative rate
TNR = TN/float(TN+FP) 
# Precision or positive predictive value
PPV = TP/float(TP+FP)
# Negative predictive value
NPV = TN/float(TN+FN)
# Fall out or false positive rate
FPR = FP/float(FP+TN)
# False negative rate
FNR = FN/float(TP+FN)
# False discovery rate
FDR = FP/float(TP+FP)
# Accuracy
totalKNN = sum(sum(cmKNN))
Accuracy = (TN+TP)/totalKNN
# MCC
val = (TP * TN) - (FP * FN)
MCC_KNN = val / np.sqrt((TP + FP) * (TP + FN) * (TN + FP) * (TN + FN))
# Cohen Kappa
Y_pred = modelKNN.predict(x_test)
pred_prob = modelKNN.predict_proba(x_test)


cohen_score = cohen_kappa_score(y_test, Y_pred)
f1 = f1_score(y_test, y_pred, average = "weighted")
precision = precision_score(y_test, y_pred, average = "weighted")
recall = recall_score(y_test, y_pred, average = "weighted")


auc_score = roc_auc_score(y_test, pred_prob[:,1])

print(f"Precision  {precision}")
print(f"f1 Score  {f1}")
print(f"Recall  {recall}")
specificity = TNR
print("Specificity/TNR: " + str(TNR))

print("Cohen Kappa: " + str(cohen_score))
print(f"AUC Score  {auc_score}")


# metrics = ["Accuracy", "Precision", "Recall", "F1 Score", "Specificity", "Cohen Kappa", "AUC"]
knn_performances = [ac, precision, recall, f1, specificity, cohen_score, auc_score ]
performance_dict['KNN'] = knn_performances

performance_dict

# %% [code]
# metrics = ["Accuracy", "Precision", "Recall", "F1 Score", "Specificity", "Cohen Kappa", "AUC"]
knn_performances = [ac, precision, recall, f1, specificity, cohen_score, auc_score ]
performance_dict['KNN'] = knn_performances

performance_dict

# %% [markdown]
# Multilayer Perceptron Train, Test

# %% [code]
from sklearn.neural_network import MLPClassifier
from sklearn.metrics import accuracy_score
# with HT it will give at most 87%
modelMLP = MLPClassifier()
modelMLP.fit(x_train, y_train)
print(modelMLP.score(x_test, y_test))

# Predicting the Test set results
y_pred = modelMLP.predict(x_test)
ac = accuracy_score(y_test, y_pred)
print(ac)

# %% [markdown]
# Performance Measure of MLP

# %% [code]
from sklearn.metrics import confusion_matrix
from sklearn.metrics import classification_report

y_pred = modelMLP.predict(x_test)
print(confusion_matrix(y_test, y_pred))
print(classification_report(y_test, y_pred))

# %% [code]
from sklearn.metrics import cohen_kappa_score
cmMLP = confusion_matrix(y_test, modelMLP.predict(x_test))

#If we use TP TN FP and FN of below's comment we get range
#FP = cmSVC.sum(axis=0) - np.diag(cmSVC)  
#FN = cmSVC.sum(axis=1) - np.diag(cmSVC)
#TP = np.diag(cmSVC)
#TN = cmSVC.sum() - (FP + FN + TP)

TP = cmMLP[1,1]  
TN = cmMLP[0,0] 
FP = cmMLP[0,1] 
FN = cmMLP[1,0] 

# Sensitivity, hit rate, recall, or true positive rate
TPR = TP/float(TP+FN)
# Specificity or true negative rate
TNR = TN/float(TN+FP) 
# Precision or positive predictive value
PPV = TP/float(TP+FP)
# Negative predictive value
NPV = TN/float(TN+FN)
# Fall out or false positive rate
FPR = FP/float(FP+TN)
# False negative rate
FNR = FN/float(TP+FN)
# False discovery rate
FDR = FP/float(TP+FP)
# Accuracy
totalMLP=sum(sum(cmMLP))
Accuracy = (TN+TP)/totalMLP
# MCC
val = (TP * TN) - (FP * FN)
MCC_MLP = val / np.sqrt((TP + FP) * (TP + FN) * (TN + FP) * (TN + FN))
# Cohen Kappa
Y_pred = modelMLP.predict(x_test)
pred_prob = modelMLP.predict_proba(x_test)


cohen_score = cohen_kappa_score(y_test, Y_pred)
f1 = f1_score(y_test, y_pred, average = "weighted")
precision = precision_score(y_test, y_pred, average = "weighted")
recall = recall_score(y_test, y_pred, average = "weighted")


auc_score = roc_auc_score(y_test, pred_prob[:,1])

print(f"Precision  {precision}")
print(f"f1 Score  {f1}")
print(f"Recall  {recall}")
specificity = TNR
print("Specificity/TNR: " + str(TNR))

print("Cohen Kappa: " + str(cohen_score))
print(f"AUC Score  {auc_score}")


# metrics = ["Accuracy", "Precision", "Recall", "F1 Score", "Specificity", "Cohen Kappa", "AUC"]
mlp_performances = [ac, precision, recall, f1, specificity, cohen_score, auc_score ]
performance_dict['MLP'] = mlp_performances

performance_dict

# %% [markdown]
# Gaussian Naive Bayes Train Test

# %% [code]
# Training the Naive Bayes model on the Training set
from sklearn.naive_bayes import GaussianNB
from sklearn.metrics import accuracy_score

modelGNB = GaussianNB()
modelGNB.fit(x_train, y_train)
#print(modelGNB.score(x_train, y_train))
# Predicting the Test set results
y_pred = modelGNB.predict(x_test)
ac = accuracy_score(y_test, y_pred)
print(ac)
cm = confusion_matrix(y_test, y_pred)
cm

# %% [markdown]
# Gaussian Naive Bayes Performance Measure

# %% [code]
from sklearn.metrics import confusion_matrix
from sklearn.metrics import classification_report

y_pred = modelGNB.predict(x_test)
print(confusion_matrix(y_test, y_pred))
print(classification_report(y_test, y_pred))

# %% [code]
from sklearn.metrics import cohen_kappa_score
cmGNB = confusion_matrix(y_test, modelGNB.predict(x_test))

#If we use TP TN FP and FN of below's comment we get range
#FP = cmSVC.sum(axis=0) - np.diag(cmSVC)  
#FN = cmSVC.sum(axis=1) - np.diag(cmSVC)
#TP = np.diag(cmSVC)
#TN = cmSVC.sum() - (FP + FN + TP)

TP = cmGNB[1,1]  
TN = cmGNB[0,0] 
FP = cmGNB[0,1] 
FN = cmGNB[1,0] 

# Sensitivity, hit rate, recall, or true positive rate
TPR = TP/float(TP+FN)
# Specificity or true negative rate
TNR = TN/float(TN+FP) 
# Precision or positive predictive value
PPV = TP/float(TP+FP)
# Negative predictive value
NPV = TN/float(TN+FN)
# Fall out or false positive rate
FPR = FP/float(FP+TN)
# False negative rate
FNR = FN/float(TP+FN)
# False discovery rate
FDR = FP/float(TP+FP)
# Accuracy
totalGNB=sum(sum(cmGNB))
Accuracy = (TN+TP)/totalGNB
# MCC
val = (TP * TN) - (FP * FN)
MCC_GNB = val / np.sqrt((TP + FP) * (TP + FN) * (TN + FP) * (TN + FN))
# Cohen Kappa
Y_pred = modelGNB.predict(x_test)
pred_prob = modelGNB.predict_proba(x_test)


cohen_score = cohen_kappa_score(y_test, Y_pred)
f1 = f1_score(y_test, y_pred, average = "weighted")
precision = precision_score(y_test, y_pred, average = "weighted")
recall = recall_score(y_test, y_pred, average = "weighted")


auc_score = roc_auc_score(y_test, pred_prob[:,1])

print(f"Precision  {precision}")
print(f"f1 Score  {f1}")
print(f"Recall  {recall}")
specificity = TNR
print("Specificity/TNR: " + str(TNR))

print("Cohen Kappa: " + str(cohen_score))
print(f"AUC Score  {auc_score}")


# metrics = ["Accuracy", "Precision", "Recall", "F1 Score", "Specificity", "Cohen Kappa", "AUC"]
gnb_performances = [ac, precision, recall, f1, specificity, cohen_score, auc_score ]
performance_dict['GNB'] = gnb_performances

#performance_dict

# %% [markdown]
## Result

# %% [code]
performance_df = pd.DataFrame.from_dict(performance_dict)
performance_df

# %% [code]
performance_df.to_csv("FE Combination 1.csv")

# %% [code]


# %% [markdown]
# ROC Curve 

# %% [code]
from sklearn.metrics import roc_curve

# predict probabilities
pred_prob1 = modelSVC.predict_proba(x_test)
pred_prob2 = modelDTC.predict_proba(x_test)
pred_prob3 = modelRFC.predict_proba(x_test)
pred_prob4 = modelXGB.predict_proba(x_test)
pred_prob5 = modelLR.predict_proba(x_test)
#pred_prob6 = modelMNB.predict_proba(x_test_smt)
pred_prob7 = modelKNN.predict_proba(x_test)
#pred_prob8 = modelSGDC.predict_proba(x_test_smt)
pred_prob9 = modelMLP.predict_proba(x_test)
#pred_prob10 = modelABC.predict_proba(x_test_smt)
pred_prob11 = modelGNB.predict_proba(x_test)
#pred_prob12 = modelLRMLP.predict_proba(x_test_smt)

# roc curve for models
fpr1, tpr1, thresh1 = roc_curve(y_test, pred_prob1[:,1], pos_label = 1)
fpr2, tpr2, thresh2 = roc_curve(y_test, pred_prob2[:,1], pos_label = 1)
fpr3, tpr3, thresh3 = roc_curve(y_test, pred_prob3[:,1], pos_label = 1)
fpr4, tpr4, thresh4 = roc_curve(y_test, pred_prob4[:,1], pos_label = 1)
fpr5, tpr5, thresh5 = roc_curve(y_test, pred_prob5[:,1], pos_label = 1)
#fpr6, tpr6, thresh6 = roc_curve(y_test_smt, pred_prob6[:,1], pos_label = 1)
fpr7, tpr7, thresh7 = roc_curve(y_test, pred_prob7[:,1], pos_label = 1)
#fpr8, tpr8, thresh8 = roc_curve(y_test, pred_prob8[:,1], pos_label = 1)
fpr9, tpr9, thresh9 = roc_curve(y_test, pred_prob9[:,1], pos_label = 1)
#fpr10, tpr10, thresh10 = roc_curve(y_test, pred_prob10[:,1], pos_label = 1)
fpr11, tpr11, thresh11 = roc_curve(y_test, pred_prob11[:,1], pos_label                                                                                                                 = 1)
#fpr12, tpr12, thres12 = roc_curve(y_test_smt, pred_prob11[:,1], pos_label = 1)

# roc curve for tpr = fpr 
random_probs = [0 for i in range(len(y_test))]
p_fpr, p_tpr, _ = roc_curve(y_test, random_probs, pos_label=1)

# %% [code]
import seaborn as sb
import matplotlib.pyplot as plt
%matplotlib inline
plt.style.use('seaborn')
sb.set_theme(style = 'whitegrid')

# plot roc curves
plt.plot(fpr1, tpr1, linestyle = '--', color = 'magenta', label = 'SVM')
plt.plot(fpr7, tpr7, linestyle = '--', color = 'cyan', label = 'KNN')
plt.plot(fpr2, tpr2, linestyle = '--', color = 'green', label = 'DT')
plt.plot(fpr3, tpr3, linestyle = '--', color = 'red', label = 'RF')
plt.plot(fpr4, tpr4, linestyle = '--', color = 'purple', label = 'XGB')
plt.plot(fpr11, tpr11, linestyle = '--', color = 'grey', label = 'GNB')
plt.plot(fpr5, tpr5, linestyle = '--', color = 'darkorange', label = 'LR')
#plt.plot(fpr6, tpr6, linestyle = '--', color = 'pink', label = 'MNB')

#plt.plot(fpr8, tpr8, linestyle = '--', color = 'cyan', label = 'SGD')
plt.plot(fpr9, tpr9, linestyle = '--', color = 'blue', label = 'MLP')
#plt.plot(fpr10, tpr10, linestyle = '--', color = 'brown', label = 'AB')

#plt.plot(fpr12, tpr12, linestyle = '--', color = 'green', label = 'LR-MLP')
plt.plot(p_fpr, p_tpr, linestyle = '--', color = 'cornflowerblue')
# title
plt.title('FE Combination 1')
# x label
plt.xlabel('False Positive Rate')
# y label
plt.ylabel('True Positive rate')

plt.legend(loc='best')
plt.savefig("FE Combination 1.png",dpi=300)

plt.show();

# %% [code]
