# Supplementary material for: Performance discrepancy mitigation in heart disease prediction for multisensory inter-datasets
Source: PeerJ Comput Sci. 2024 Mar 18;10:e1917. doi: 10.7717/peerj-cs.1917 (PMC11041935; doi:10.7717/peerj-cs.1917)
Supplement: Supplemental Information 1 [file peerj-cs-10-1917-s001.zip › Code of Inter Dataset Descripency/Feature Extraction/LongBeachVA__Preprocess__1.csv]

id	age	sex	cp	trestbps	chol	fbs	restecg	thalach	exang	oldpeak	slope	ca	thal	target
0	63.0	1.0	4.0	140.0	260.0	0.0	1.0	112.0	1.0	3.0	0.6	0.9	2.5	1.0
1	44.0	1.0	4.0	130.0	209.0	0.0	1.0	127.0	0.0	0.0	1.3	1.3	2.5	0.0
2	60.0	1.0	4.0	132.0	218.0	0.0	1.0	140.0	1.0	1.5	1.5	1.7	2.5	1.0
3	55.0	1.0	4.0	142.0	228.0	0.0	1.0	149.0	1.0	2.5	0.7	0.9	1.9	1.0
4	66.0	1.0	3.0	110.0	213.0	1.0	2.0	99.0	1.0	1.3	1.1	1.1	2.2	0.0
5	66.0	1.0	3.0	120.0	0.0	0.0	1.0	120.0	0.0	-0.5	1.7	1.6	2.2	0.0
6	65.0	1.0	4.0	150.0	236.0	1.0	1.0	105.0	1.0	0.0	1.3	1.4	2.2	1.0
7	60.0	1.0	3.0	161.375	0.0	0.0	1.0	140.0	1.0	1.5	1.2	1.4	2.7	0.0
8	60.0	1.0	3.0	120.0	0.0	0.3523316062176165	0.0	141.0	1.0	2.0	0.6	0.9	2.7	1.0
9	60.0	1.0	2.0	160.0	267.0	1.0	1.0	157.0	0.0	0.5	1.6	1.5	2.4	1.0
10	56.0	1.0	2.0	126.0	166.0	0.0	1.0	140.0	0.0	0.0	1.6	1.7	2.2	0.0
11	59.0	1.0	4.0	140.0	0.0	0.0	1.0	117.0	1.0	1.0	1.1	1.5	2.3	1.0
12	62.0	1.0	4.0	110.0	0.0	0.0	0.0	120.0	1.0	0.5	1.3	1.3	2.1	1.0
13	63.0	1.0	3.0	133.76388888888889	0.0	0.0	2.0	122.79591836734694	0.6462585034013606	1.3208333333333333	1.1	1.4	2.2	1.0
14	57.0	1.0	4.0	128.0	0.0	1.0	1.0	148.0	1.0	1.0	0.9	1.3	2.3	1.0
15	62.0	1.0	4.0	120.0	220.0	0.0	1.0	86.0	0.0	0.0	1.6	1.7	2.1	0.0
16	63.0	1.0	4.0	161.375	177.0	0.0	0.0	85.0	1.0	2.5	0.5	0.8	2.7	1.0
17	46.0	1.0	4.0	110.0	236.0	0.0	0.0	125.0	1.0	2.0	0.9	1.0	2.0	1.0
18	63.0	1.0	4.0	126.0	0.0	0.0	1.0	120.0	0.0	1.5	1.2	1.3	2.4	0.0
19	60.0	1.0	4.0	152.0	0.0	0.0	1.0	118.0	1.0	0.0	1.3	1.3	2.4	0.0
20	58.0	1.0	4.0	116.0	0.0	0.0	0.0	124.0	0.0	1.0	1.2	1.7	2.2	1.0
21	64.0	1.0	4.0	120.0	0.0	1.0	1.0	106.0	0.0	2.0	0.7	0.9	2.5	1.0
22	63.0	1.0	3.0	130.0	0.0	0.0	1.0	111.0	1.0	0.0	1.4	1.4	2.3	1.0
23	74.0	1.0	3.0	133.76388888888889	0.0	0.0	0.0	122.79591836734694	0.6462585034013606	1.3208333333333333	1.2	1.3	2.1	0.0
24	52.0	1.0	3.0	128.0	0.0	0.0	1.0	157.0	0.0	3.0	1.1	1.3	2.0	1.0
25	69.0	1.0	4.0	130.0	0.0	1.0	1.0	129.0	0.0	1.0	1.6	1.6	2.3	1.0
26	51.0	1.0	4.0	133.76388888888889	0.0	1.0	1.0	122.79591836734694	0.6462585034013606	1.3208333333333333	1.1	1.4	2.1	1.0
27	60.0	1.0	4.0	130.0	186.0	1.0	1.0	140.0	1.0	0.5	1.3	1.3	2.1	1.0
28	56.0	1.0	4.0	120.0	100.0	0.0	0.0	120.0	1.0	1.5	1.2	1.5	2.3	1.0
29	55.0	1.0	3.0	133.76388888888889	228.0	0.0	1.0	122.79591836734694	0.6462585034013606	1.3208333333333333	1.5	1.6	2.3	1.0
30	54.0	1.0	4.0	133.76388888888889	0.0	0.0	1.0	122.79591836734694	0.6462585034013606	1.3208333333333333	1.2	1.5	2.1	1.0
31	77.0	1.0	4.0	124.0	171.0	0.0	1.0	110.0	1.0	2.0	0.9	1.0	2.7	1.0
32	63.0	1.0	4.0	160.0	230.0	1.0	0.0	105.0	1.0	1.0	1.4	1.6	2.6	1.0
33	55.0	1.0	3.0	104.375	0.0	0.0	0.0	155.0	0.0	1.5	0.9	1.2	2.6	1.0
34	52.0	1.0	3.0	122.0	0.0	0.0	0.0	110.0	1.0	2.0	0.7	0.9	2.4	1.0
35	64.0	1.0	4.0	144.0	0.0	0.0	1.0	122.0	1.0	1.0	1.1	1.5	2.0	1.0
36	60.0	1.0	4.0	133.76388888888889	281.0	0.0	1.0	122.79591836734694	0.6462585034013606	1.3208333333333333	1.6	1.5	2.3	1.0
37	60.0	1.0	4.0	120.0	0.0	0.0	0.0	133.0	1.0	2.0	0.7	0.8	2.0	0.0
38	58.0	1.0	4.0	133.76388888888889	203.0	1.0	0.0	122.79591836734694	0.6462585034013606	1.3208333333333333	1.4	1.5	2.1	1.0
39	59.0	1.0	4.0	154.0	0.0	0.0	1.0	131.0	1.0	1.5	1.2	1.3	2.4	0.0
40	61.0	1.0	3.0	120.0	0.0	0.0	0.0	85.0	1.0	0.0	1.6	1.6	2.6	1.0
41	41.5	1.0	4.0	125.0	0.0	1.0	0.0	157.0	0.0	0.0	1.8	1.8	2.2	1.0
42	61.0	1.0	4.0	133.76388888888889	0.0	1.0	1.0	86.0	0.0	1.5	1.3	1.5	2.4	1.0
43	41.5	1.0	4.0	104.375	0.0	0.0	1.0	111.0	0.0	0.0	1.4	1.4	2.4	0.0
44	57.0	1.0	4.0	133.76388888888889	277.0	1.0	1.0	122.79591836734694	0.6462585034013606	1.3208333333333333	1.5	1.5	2.3	1.0
45	63.0	1.0	4.0	136.0	0.0	0.0	0.0	85.0	1.0	0.0	1.5	1.5	2.3	1.0
46	59.0	1.0	4.0	122.0	233.0	0.0	0.0	117.0	1.0	1.3	1.4	1.6	2.4	1.0
47	51.0	1.0	4.0	128.0	0.0	0.0	0.0	107.0	0.0	0.0	1.8	1.6	1.9	0.0
48	59.0	1.0	3.0	133.76388888888889	0.0	0.0	0.0	128.0	1.0	2.0	0.7	1.0	2.5	1.0
49	42.0	1.0	3.0	134.0	240.0	0.3523316062176165	0.0	157.0	0.0	0.0	1.8	1.7	2.5	0.0
50	55.0	1.0	3.0	120.0	0.0	0.0	1.0	125.0	1.0	2.5	0.6	0.9	1.9	1.0
51	63.0	0.0	2.0	133.76388888888889	0.0	0.0	0.0	122.79591836734694	0.6462585034013606	1.3208333333333333	1.0	1.2	2.4	0.0
52	62.0	1.0	4.0	152.0	153.0	0.0	1.0	97.0	1.0	1.6	1.0	1.5	2.5	1.0
53	56.0	1.0	2.0	124.0	224.0	1.0	0.0	157.0	0.0	2.0	1.0	1.1	2.2	0.0
54	53.0	1.0	4.0	126.0	0.0	0.0	0.0	106.0	0.0	0.0	1.8	1.6	2.2	1.0
55	68.0	1.0	4.0	138.0	0.0	0.0	0.0	130.0	1.0	3.0	0.7	0.9	2.0	1.0
56	53.0	1.0	4.0	154.0	0.0	0.3523316062176165	1.0	140.0	1.0	1.5	1.3	1.7	1.9	1.0
57	60.0	1.0	3.0	133.76388888888889	316.0	1.0	1.0	122.79591836734694	0.6462585034013606	1.3208333333333333	1.6	1.5	2.2	1.0
58	62.0	1.0	2.0	133.76388888888889	0.0	0.0	0.0	122.79591836734694	0.6462585034013606	1.3208333333333333	1.0	1.1	2.4	0.0
59	59.0	1.0	4.0	161.375	0.0	1.0	2.0	120.0	1.0	0.0	1.5	1.4	2.2	1.0
60	51.0	1.0	4.0	133.76388888888889	218.0	1.0	2.0	122.79591836734694	0.6462585034013606	1.3208333333333333	1.2	1.1	2.3	0.0
61	61.0	1.0	4.0	110.0	0.0	0.3523316062176165	0.0	108.0	1.0	2.0	0.7	0.9	2.7	1.0
62	57.0	1.0	4.0	130.0	311.0	0.3523316062176165	1.0	148.0	1.0	2.0	0.9	0.9	2.3	1.0
63	56.0	1.0	3.0	161.375	0.0	0.0	2.0	123.0	1.0	2.5	0.3	0.7	2.4	1.0
64	58.0	1.0	2.0	126.0	0.0	1.0	0.0	110.0	1.0	2.0	0.8	1.0	2.7	1.0
65	69.0	1.0	3.0	140.0	0.0	0.3523316062176165	1.0	118.0	0.0	2.5	0.8	1.0	2.0	1.0
66	67.0	1.0	1.5	142.0	270.0	1.0	0.0	125.0	0.0	2.5	1.3	1.5	2.2	1.0
67	58.0	1.0	4.0	120.0	0.0	0.0	2.0	106.0	1.0	1.5	1.2	1.5	2.6	1.0
68	65.0	1.0	4.0	133.76388888888889	0.0	0.0	0.0	122.79591836734694	0.6462585034013606	1.3208333333333333	1.1	1.4	2.1	1.0
69	63.0	1.0	2.0	133.76388888888889	217.0	1.0	1.0	122.79591836734694	0.6462585034013606	1.3208333333333333	1.4	1.5	2.2	1.0
70	55.0	1.0	2.0	110.0	214.0	1.0	1.0	157.0	0.0	1.3208333333333333	1.3	1.2	2.0	0.0
71	57.0	1.0	4.0	140.0	214.0	0.0	1.0	144.0	1.0	2.0	0.7	1.0	2.4	1.0
72	65.0	1.0	1.5	133.76388888888889	252.0	0.0	0.0	122.79591836734694	0.6462585034013606	1.3208333333333333	1.0	1.1	2.7	0.0
73	54.0	1.0	4.0	136.0	220.0	0.0	0.0	140.0	1.0	3.0	0.9	1.1	2.2	1.0
74	72.0	1.0	3.0	120.0	214.0	0.0	0.0	102.0	1.0	1.0	1.2	1.6	2.8	1.0
75	75.0	1.0	4.0	161.375	203.0	1.0	1.0	108.0	0.0	0.0	1.4	1.4	2.5	1.0
76	49.0	1.0	1.5	130.0	0.0	0.0	1.0	145.0	0.0	3.0	0.7	1.0	2.2	1.0
77	51.0	1.0	3.0	133.76388888888889	339.0	0.0	0.0	122.79591836734694	0.6462585034013606	1.3208333333333333	1.7	1.6	1.9	1.0
78	60.0	1.0	4.0	142.0	216.0	0.0	0.0	110.0	1.0	2.5	0.6	1.0	2.4	1.0
79	64.0	0.0	4.0	142.0	276.0	0.0	0.0	140.0	1.0	1.0	1.5	1.6	2.0	1.0
80	58.0	1.0	4.0	132.0	442.375	1.0	0.0	85.0	0.0	1.0	1.1	1.1	1.9	0.0
81	61.0	1.0	4.0	146.0	241.0	0.0	0.0	148.0	1.0	3.0	0.7	0.8	1.8	1.0
82	67.0	1.0	4.0	160.0	384.0	1.0	1.0	130.0	1.0	0.0	1.5	1.6	2.1	1.0
83	62.0	1.0	4.0	135.0	297.0	0.0	0.0	130.0	1.0	1.0	1.4	1.5	2.0	1.0
84	65.0	1.0	4.0	136.0	248.0	0.0	0.0	140.0	1.0	3.5	1.1	1.1	2.2	1.0
85	63.0	1.0	4.0	130.0	308.0	0.0	0.0	138.0	1.0	2.0	0.9	1.0	2.1	1.0
86	69.0	1.0	4.0	140.0	208.0	0.0	1.0	140.0	1.0	2.0	0.8	1.2	2.3	1.0
87	51.0	1.0	4.0	133.76388888888889	227.0	1.0	1.0	122.79591836734694	0.6462585034013606	1.3208333333333333	1.2	1.1	2.5	0.0
88	62.0	1.0	4.0	158.0	210.0	1.0	0.0	112.0	1.0	3.0	0.5	0.3500000000000001	2.4	1.0
89	55.0	1.0	3.0	133.76388888888889	245.0	1.0	1.0	122.79591836734694	0.6462585034013606	1.3208333333333333	1.4	1.5	2.2	1.0
90	75.0	1.0	4.0	136.0	225.0	0.0	0.0	112.0	1.0	3.0	0.8	1.3	2.5	1.0
91	41.5	1.0	3.0	106.0	240.0	0.0	0.0	85.0	1.0	0.0	1.4	1.4	2.5	0.0
92	67.0	1.0	4.0	120.0	0.0	1.0	0.0	150.0	0.0	1.5	1.2	1.5	2.1	1.0
93	58.0	1.0	4.0	110.0	198.0	0.0	0.0	110.0	0.0	0.0	1.7	1.6	2.3	1.0
94	60.0	1.0	4.0	133.76388888888889	195.0	0.0	0.0	122.79591836734694	0.6462585034013606	1.3208333333333333	1.2	1.2	2.6	0.0
95	63.0	1.0	4.0	160.0	267.0	1.0	1.0	88.0	1.0	2.0	0.7	1.0	2.7	1.0
96	41.5	1.0	3.0	133.76388888888889	161.0	0.0	1.0	122.79591836734694	0.6462585034013606	1.3208333333333333	0.7	1.0	2.1	0.0
97	62.0	1.0	1.5	112.0	258.0	0.0	1.0	150.0	1.0	1.3208333333333333	1.1	1.3	2.4	1.0
98	43.0	1.0	4.0	122.0	0.0	0.0	0.0	120.0	0.0	0.5	1.5	1.5	1.9	1.0
99	63.0	1.0	3.0	130.0	0.0	1.0	1.0	157.0	0.0	3.0	0.5	0.7	2.1	0.0
100	68.0	1.0	3.0	150.0	195.0	1.0	0.0	132.0	0.0	0.0	1.6	1.4	2.0	1.0
101	65.0	1.0	4.0	150.0	235.0	0.0	0.0	120.0	1.0	1.5	1.4	1.5	2.2	1.0
102	48.0	1.0	3.0	104.375	0.0	0.3523316062176165	1.0	110.0	1.0	1.0	0.8	1.3	2.3	1.0
103	63.0	1.0	4.0	104.375	305.0	0.0	1.0	121.0	1.0	1.0	1.3	1.5	2.4	1.0
104	64.0	1.0	4.0	130.0	223.0	0.0	1.0	128.0	0.0	0.5	1.2	1.3	2.5	0.0
105	61.0	1.0	4.0	120.0	282.0	0.0	1.0	135.0	1.0	3.5	0.7	0.8	2.3	1.0
106	50.0	1.0	4.0	144.0	349.0	0.0	2.0	120.0	1.0	1.0	1.5	1.5	2.1	1.0
107	59.0	1.0	4.0	124.0	178.7461139896373	0.0	0.0	117.0	1.0	1.0	1.0	1.6	2.1	1.0
108	55.0	1.0	4.0	150.0	160.0	0.0	1.0	150.0	0.0	0.0	1.5	1.6	2.3	0.0
109	45.0	1.0	3.0	133.76388888888889	236.0	0.0	0.0	122.79591836734694	0.6462585034013606	1.3208333333333333	1.0	1.0	2.6	0.0
110	65.0	1.0	4.0	133.76388888888889	312.0	0.0	2.0	122.79591836734694	0.6462585034013606	1.3208333333333333	1.5	1.5	2.2	1.0
111	61.0	1.0	2.0	133.76388888888889	283.0	0.0	0.0	122.79591836734694	0.6462585034013606	1.3208333333333333	1.2	1.1	2.6	0.0
112	49.0	1.0	3.0	133.76388888888889	142.0	0.0	0.0	122.79591836734694	0.6462585034013606	1.3208333333333333	1.0	1.4	1.9	1.0
113	72.0	1.0	4.0	133.76388888888889	211.0	0.0	0.0	122.79591836734694	0.6462585034013606	1.3208333333333333	1.5	1.6	2.4	1.0
114	50.0	1.0	4.0	133.76388888888889	218.0	0.0	0.0	122.79591836734694	0.6462585034013606	1.3208333333333333	1.4	1.5	2.1	1.0
115	64.0	1.0	4.0	133.76388888888889	306.0	1.0	1.0	122.79591836734694	0.6462585034013606	1.3208333333333333	1.7	1.6	2.2	1.0
116	55.0	1.0	4.0	116.0	186.0	1.0	1.0	102.0	0.0	0.0	1.7	1.7	2.3	1.0
117	63.0	1.0	4.0	110.0	252.0	0.0	1.0	140.0	1.0	2.0	0.7	0.9	2.4	1.0
118	59.0	1.0	4.0	125.0	222.0	0.0	0.0	135.0	1.0	2.5	0.8	1.0	1.9	1.0
119	56.0	1.0	4.0	133.76388888888889	0.0	0.0	2.0	122.79591836734694	0.6462585034013606	1.3208333333333333	1.2	1.5	2.2	1.0
120	62.0	1.0	3.0	133.76388888888889	0.0	1.0	1.0	122.79591836734694	0.6462585034013606	1.3208333333333333	1.2	1.5	2.2	1.0
121	74.0	1.0	4.0	150.0	258.0	1.0	1.0	130.0	1.0	3.5	0.6	0.7	2.3	1.0
122	54.0	1.0	4.0	130.0	202.0	1.0	0.0	112.0	1.0	2.0	0.6	0.9	2.5	1.0
123	57.0	1.0	4.0	110.0	197.0	0.0	2.0	100.0	0.0	0.0	1.5	1.6	1.9	0.0
124	62.0	1.0	3.0	133.76388888888889	204.0	0.0	1.0	122.79591836734694	0.6462585034013606	1.3208333333333333	1.4	1.5	2.0	1.0
125	76.0	1.0	3.0	104.375	178.7461139896373	0.0	2.0	120.0	0.0	3.5	0.8	1.0	2.1	1.0
126	54.0	0.0	4.0	138.0	274.0	0.0	0.0	105.0	1.0	1.5	1.7	1.5	1.7	1.0
127	70.0	1.0	4.0	161.375	192.0	0.0	1.0	129.0	1.0	3.0	0.6	0.9	2.2	1.0
128	61.0	0.0	2.0	140.0	298.0	1.0	0.0	120.0	1.0	0.0	1.8	1.7	2.3	0.0
129	48.0	1.0	4.0	133.76388888888889	272.0	0.0	1.0	122.79591836734694	0.6462585034013606	1.3208333333333333	1.0	1.0	2.6	0.0
130	48.0	1.0	3.0	132.0	220.0	1.0	1.0	157.0	0.0	0.0	1.8	1.8	2.2	1.0
131	61.0	1.0	1.5	142.0	200.0	1.0	1.0	100.0	0.0	1.5	1.3	1.3	2.2	1.0
132	66.0	1.0	4.0	112.0	261.0	0.0	0.0	140.0	0.0	1.5	1.3	1.5	2.4	1.0
133	68.0	1.0	1.5	133.76388888888889	181.0	1.0	1.0	122.79591836734694	0.6462585034013606	1.3208333333333333	1.2	1.4	2.3	0.0
134	55.0	1.0	4.0	161.375	260.0	0.0	0.0	85.0	0.0	2.0	0.5	0.8	2.8	1.0
135	62.0	1.0	3.0	120.0	220.0	0.0	2.0	86.0	0.0	0.0	1.6	1.7	1.9	0.0
136	71.0	1.0	3.0	133.76388888888889	221.0	0.0	0.0	122.79591836734694	0.6462585034013606	1.3208333333333333	1.5	1.6	2.4	1.0
137	74.0	1.0	1.5	133.76388888888889	216.0	1.0	0.0	122.79591836734694	0.6462585034013606	1.3208333333333333	1.5	1.6	2.3	1.0
138	53.0	1.0	3.0	155.0	175.0	1.0	1.0	157.0	0.0	1.3208333333333333	1.3	1.5	2.1	0.0
139	58.0	1.0	3.0	150.0	219.0	0.0	1.0	118.0	1.0	0.0	1.2	1.3	1.8	1.0
140	75.0	1.0	4.0	160.0	310.0	1.0	0.0	112.0	1.0	2.0	0.7	1.0	2.3	0.0
141	56.0	1.0	3.0	133.76388888888889	208.0	1.0	1.0	122.79591836734694	0.6462585034013606	1.3208333333333333	1.4	1.5	2.4	1.0
142	58.0	1.0	3.0	133.76388888888889	232.0	0.0	1.0	122.79591836734694	0.6462585034013606	1.3208333333333333	1.5	1.6	2.4	1.0
143	64.0	1.0	4.0	134.0	273.0	0.0	0.0	102.0	1.0	3.5	0.9	1.1	2.6	1.0
144	54.0	1.0	3.0	133.76388888888889	203.0	0.0	1.0	122.79591836734694	0.6462585034013606	1.3208333333333333	1.3	1.2	2.5	0.0
145	54.0	1.0	2.0	133.76388888888889	182.0	0.0	1.0	122.79591836734694	0.6462585034013606	1.3208333333333333	0.9	1.0	2.6	0.0
146	59.0	1.0	4.0	140.0	274.0	0.0	0.0	154.0	1.0	2.0	0.8	0.8	2.6	0.0
147	55.0	1.0	4.0	133.76388888888889	204.0	1.0	1.0	122.79591836734694	0.6462585034013606	1.3208333333333333	1.4	1.5	2.1	1.0
148	57.0	1.0	4.0	144.0	270.0	1.0	1.0	157.0	1.0	2.0	0.7	1.0	2.5	1.0
149	61.0	1.0	4.0	133.76388888888889	292.0	0.0	1.0	122.79591836734694	0.6462585034013606	1.3208333333333333	1.6	1.5	2.1	1.0
150	41.5	1.0	4.0	150.0	171.0	0.0	0.0	128.0	1.0	1.5	0.7	1.1	2.5	0.0
151	71.0	1.0	4.0	130.0	221.0	0.0	1.0	115.0	1.0	0.0	1.4	1.5	1.8	1.0
152	41.5	1.0	4.0	110.0	289.0	0.0	0.0	105.0	1.0	1.5	1.5	1.5	2.4	1.0
153	55.0	1.0	4.0	158.0	217.0	0.0	0.0	110.0	1.0	2.5	0.6	0.9	2.4	1.0
154	56.0	1.0	4.0	128.0	223.0	0.0	1.0	119.0	1.0	2.0	0.8	1.0	2.5	1.0
155	69.0	1.0	4.0	133.76388888888889	178.7461139896373	1.0	0.0	122.79591836734694	0.6462585034013606	1.3208333333333333	1.5	1.7	2.1	1.0
156	64.0	1.0	4.0	150.0	193.0	0.0	1.0	135.0	1.0	0.5	1.4	1.4	1.9	1.0
157	72.0	1.0	4.0	160.0	178.7461139896373	1.0	2.0	130.0	0.0	1.5	1.4	1.7	2.0	1.0
158	69.0	1.0	4.0	133.76388888888889	210.0	1.0	1.0	122.79591836734694	0.6462585034013606	1.3208333333333333	1.6	1.6	2.3	1.0
159	56.0	1.0	4.0	133.76388888888889	282.0	1.0	0.0	122.79591836734694	0.6462585034013606	1.3208333333333333	1.5	1.5	2.5	1.0
160	62.0	1.0	4.0	133.76388888888889	170.0	0.0	1.0	120.0	1.0	3.0	0.7	1.0	1.9	1.0
161	67.0	1.0	4.0	133.76388888888889	369.0	0.0	0.0	122.79591836734694	0.6462585034013606	1.3208333333333333	1.6	1.5	2.2	1.0
162	57.0	1.0	4.0	156.0	173.0	0.0	2.0	119.0	1.0	3.0	0.5	0.3500000000000001	2.2	1.0
163	69.0	1.0	4.0	133.76388888888889	289.0	1.0	1.0	122.79591836734694	0.6462585034013606	1.3208333333333333	1.7	1.6	2.4	1.0
164	51.0	1.0	4.0	133.76388888888889	178.7461139896373	1.0	2.0	122.79591836734694	0.6462585034013606	1.3208333333333333	1.1	1.5	2.1	1.0
165	48.0	1.0	4.0	140.0	178.7461139896373	0.0	0.0	157.0	1.0	1.5	0.8	1.0	2.0	1.0
166	69.0	1.0	4.0	122.0	216.0	1.0	2.0	85.0	1.0	0.0	1.7	1.8	2.3	1.0
167	69.0	1.0	3.0	133.76388888888889	271.0	0.0	2.0	122.79591836734694	0.6462585034013606	1.3208333333333333	1.2	1.3	2.3	0.0
168	64.0	1.0	4.0	133.76388888888889	244.0	1.0	1.0	122.79591836734694	0.6462585034013606	1.3208333333333333	1.6	1.6	2.3	1.0
169	57.0	1.0	2.0	161.375	285.0	1.0	1.0	120.0	0.0	0.8	1.6	1.6	2.7	1.0
170	53.0	1.0	4.0	124.0	243.0	0.0	0.0	122.0	1.0	2.0	0.8	1.0	2.1	1.0
171	41.5	1.0	3.0	118.0	240.0	0.0	2.0	157.0	0.0	1.0	0.9	1.2	2.7	0.0
172	67.0	1.0	4.0	140.0	219.0	0.0	1.0	122.0	1.0	2.0	0.7	1.1	2.4	1.0
173	74.0	1.0	3.0	140.0	237.0	1.0	0.0	94.0	0.0	0.0	1.5	1.6	2.1	1.0
174	63.0	1.0	2.0	133.76388888888889	165.0	0.0	1.0	122.79591836734694	0.6462585034013606	1.3208333333333333	1.1	1.3	2.6	0.0
175	58.0	1.0	4.0	104.375	213.0	0.0	1.0	110.0	0.0	0.0	1.6	1.7	2.2	0.0
176	61.0	1.0	4.0	161.375	287.0	1.0	2.0	150.0	1.0	2.0	0.4	0.7	2.7	1.0
177	64.0	1.0	4.0	130.0	258.0	1.0	2.0	130.0	0.0	0.0	1.5	1.5	2.0	1.0
178	58.0	1.0	4.0	160.0	256.0	1.0	2.0	113.0	1.0	1.0	1.3	1.6	2.7	1.0
179	60.0	1.0	4.0	130.0	186.0	1.0	2.0	140.0	1.0	0.5	1.3	1.3	2.1	1.0
180	57.0	1.0	4.0	122.0	264.0	0.0	2.0	100.0	0.0	0.0	1.6	1.7	2.7	1.0
181	55.0	1.0	3.0	133.76388888888889	178.7461139896373	0.0	1.0	122.79591836734694	0.6462585034013606	1.3208333333333333	1.1	1.2	2.5	0.0
182	55.0	1.0	4.0	120.0	226.0	0.0	2.0	127.0	1.0	1.7	1.2	1.5	2.3	1.0
183	56.0	1.0	4.0	130.0	203.0	1.0	0.0	98.0	0.0	1.5	1.3	1.5	2.4	1.0
184	57.0	1.0	4.0	130.0	207.0	0.0	1.0	96.0	1.0	1.0	1.1	1.1	2.2	0.0
185	61.0	1.0	3.0	133.76388888888889	284.0	0.0	0.0	122.79591836734694	0.6462585034013606	1.3208333333333333	1.6	1.5	2.3	1.0
186	61.0	1.0	3.0	120.0	337.0	0.0	0.0	98.0	1.0	0.0	1.7	1.7	2.5	1.0
187	58.0	1.0	3.0	150.0	219.0	0.0	1.0	118.0	1.0	0.0	1.2	1.3	1.8	1.0
188	74.0	1.0	4.0	155.0	310.0	0.0	0.0	112.0	1.0	1.5	1.5	1.6	2.5	1.0
189	68.0	1.0	3.0	134.0	254.0	1.0	0.0	151.0	1.0	0.0	1.7	1.6	2.0	0.0
190	51.0	0.0	4.0	114.0	258.0	1.0	2.0	96.0	0.0	1.0	1.0	0.9	2.1	0.0
191	62.0	1.0	4.0	160.0	254.0	1.0	1.0	108.0	1.0	3.0	0.4	0.3500000000000001	2.6	1.0
192	53.0	1.0	4.0	144.0	300.0	1.0	1.0	128.0	1.0	1.5	1.5	1.6	2.2	1.0
193	62.0	1.0	4.0	158.0	170.0	0.0	1.0	138.0	1.0	0.0	1.4	1.3	1.8	1.0
194	46.0	1.0	4.0	134.0	310.0	0.0	0.0	126.0	0.0	0.0	1.6	1.6	1.8	1.0
195	54.0	0.0	4.0	127.0	333.0	1.0	1.0	154.0	0.0	0.0	1.7	1.8	2.0	1.0
196	62.0	1.0	1.5	133.76388888888889	139.0	0.0	1.0	122.79591836734694	0.6462585034013606	1.3208333333333333	1.0	1.1	2.5	0.0
197	55.0	1.0	4.0	122.0	223.0	1.0	1.0	100.0	0.0	0.0	1.6	1.7	2.2	1.0
198	58.0	1.0	4.0	133.76388888888889	385.0	1.0	2.0	122.79591836734694	0.6462585034013606	1.3208333333333333	1.3	1.1	2.0	0.0
199	62.0	1.0	2.0	120.0	254.0	0.0	2.0	93.0	1.0	0.0	1.6	1.7	2.4	1.0
