# Supplementary material for: Performance discrepancy mitigation in heart disease prediction for multisensory inter-datasets
Source: PeerJ Comput Sci. 2024 Mar 18;10:e1917. doi: 10.7717/peerj-cs.1917 (PMC11041935; doi:10.7717/peerj-cs.1917)
Supplement: Supplemental Information 1 [file peerj-cs-10-1917-s001.zip › Code of Inter Dataset Descripency/Feature Extraction/Switzerland__Preprocess__1.csv]

id	age	sex	cp	trestbps	chol	fbs	restecg	thalach	exang	oldpeak	slope	ca	thal	target
0	35.25	1.0	1.0	95.0	213.1	0.4	0.0	127.0	0.0	0.7	1.0	0.0	2.3	1.0
1	35.25	1.0	4.0	115.0	220.6	0.0	0.360655737704918	154.0	0.0	0.2	1.0	0.0	2.2	1.0
2	35.25	1.0	4.0	130.20661157024793	219.1	0.1	0.0	130.0	1.0	0.6538461538461537	1.80188679245283	0.6	2.1	1.0
3	36.0	1.0	4.0	110.0	199.4	0.0	0.0	125.0	1.0	1.0	2.0	0.6	2.2	1.0
4	38.0	0.0	4.0	105.0	244.4	0.2	0.0	166.0	0.0	2.8	1.0	0.7	2.1	1.0
5	38.0	0.0	4.0	110.0	240.9	0.0	0.0	156.0	0.0	0.0	2.0	0.6	2.0	1.0
6	38.0	1.0	3.0	100.0	197.7	0.3	0.0	179.0	0.0	-1.1	1.0	0.2	2.7	0.0
7	38.0	1.0	3.0	115.0	213.8	0.0	0.0	128.0	1.0	0.0	2.0	0.6	2.2	1.0
8	38.0	1.0	4.0	135.0	241.1	0.0	0.0	150.0	0.0	0.0	1.80188679245283	0.7	2.1	1.0
9	38.0	1.0	4.0	150.0	230.3	0.2	0.0	120.0	1.0	0.6538461538461537	1.80188679245283	0.6	2.1	1.0
10	40.0	1.0	4.0	95.0	221.8	0.5	1.0	144.0	0.0	0.0	1.0	1.5	2.3	1.0
11	41.0	1.0	4.0	125.0	217.6	0.0	0.0	176.0	0.0	1.6	1.0	0.2	2.3	1.0
12	42.0	1.0	4.0	105.0	221.5	0.0	0.0	128.0	1.0	-1.5	3.0	0.6	1.9	1.0
13	42.0	1.0	4.0	145.0	223.5	0.1	0.0	99.0	1.0	0.0	2.0	1.5	2.4	1.0
14	43.0	1.0	4.0	100.0	214.3	0.2	0.0	122.0	0.0	1.5	3.0	0.7	2.2	1.0
15	43.0	1.0	4.0	115.0	224.5	0.1	0.0	145.0	1.0	2.0	2.0	1.5	2.3	1.0
16	43.0	1.0	4.0	140.0	242.7	0.1	1.0	140.0	1.0	0.5	1.0	0.6	2.1	1.0
17	45.0	1.0	3.0	110.0	212.2	0.0	0.0	138.0	0.0	-0.1	1.0	1.2	2.3	0.0
18	46.0	1.0	4.0	100.0	215.5	0.3	1.0	133.0	0.0	-2.175	2.0	0.3	1.9	1.0
19	46.0	1.0	4.0	115.0	233.0	0.1	0.0	113.0	1.0	1.5	2.0	0.7	2.3	1.0
20	47.0	1.0	3.0	110.0	210.8	0.1	0.0	120.0	1.0	0.0	1.80188679245283	0.5	1.9	1.0
21	47.0	1.0	3.0	155.0	237.7	0.2	0.0	118.0	1.0	1.0	2.0	0.3	2.1	1.0
22	47.0	1.0	4.0	110.0	225.3	0.1	1.0	149.0	0.0	2.1	1.0	0.8	2.3	1.0
23	47.0	1.0	4.0	160.0	236.9	0.0	0.0	124.0	1.0	0.0	2.0	0.5	2.0	1.0
24	48.0	1.0	4.0	115.0	224.1	0.1	0.0	128.0	0.0	0.0	2.0	1.4	1.9	1.0
25	50.0	0.0	4.0	160.0	245.0	0.1	0.0	110.0	0.0	0.0	1.80188679245283	0.5	1.8	1.0
26	50.0	1.0	4.0	115.0	203.4	0.0	0.0	120.0	1.0	0.5	2.0	0.6	2.1	1.0
27	50.0	1.0	4.0	120.0	234.4	0.1	1.0	156.0	1.0	0.0	1.0	0.4	2.2	1.0
28	50.0	1.0	4.0	145.0	233.5	0.2	0.0	139.0	1.0	0.7	2.0	0.7	1.9	1.0
29	51.0	0.0	4.0	120.0	205.2	0.2	0.0	127.0	1.0	1.5	1.0	0.6	1.9	1.0
30	51.0	1.0	4.0	110.0	210.9	0.2	0.0	92.0	0.0	0.0	2.0	0.5	2.4	1.0
31	51.0	1.0	4.0	120.0	219.7	0.3	0.0	104.0	0.0	0.0	2.0	0.5	2.2	1.0
32	51.0	1.0	4.0	130.0	229.1	0.1	0.0	170.0	0.0	-0.7	1.0	1.0	1.9	1.0
33	51.0	1.0	4.0	130.0	220.5	0.1	1.0	163.0	0.0	0.0	1.80188679245283	0.2	2.2	1.0
34	51.0	1.0	4.0	140.0	229.9	0.2	0.0	60.0	0.0	0.0	2.0	0.7	2.2	1.0
35	51.0	1.0	4.0	95.0	220.2	0.2	0.0	126.0	0.0	2.2	2.0	0.7	1.8	1.0
36	52.0	1.0	4.0	130.0	226.3	0.3	0.0	120.0	0.0	0.0	2.0	1.2	1.7	1.0
37	52.0	1.0	4.0	135.0	198.5	0.2	0.0	128.0	1.0	2.0	2.0	0.6	2.2	1.0
38	52.0	1.0	4.0	165.0	252.7	0.5	0.0	122.0	1.0	1.0	1.0	0.2	2.1	1.0
39	52.0	1.0	4.0	95.0	206.7	0.2	0.0	82.0	1.0	0.6538461538461537	1.80188679245283	0.6	2.6	1.0
40	53.0	1.0	2.0	120.0	218.7	0.5	0.0	95.0	0.0	0.0	2.0	0.8	2.2	1.0
41	53.0	1.0	2.0	130.0	200.3	0.2	1.0	120.0	0.0	0.7	3.0	0.9	2.5	0.0
42	53.0	1.0	3.0	105.0	217.9	0.2	0.0	115.0	0.0	0.0	2.0	0.9	1.8	1.0
43	53.0	1.0	3.0	160.0	230.8	0.4	2.0	122.0	1.0	0.0	1.80188679245283	0.8	1.9	1.0
44	53.0	1.0	4.0	120.0	215.7	0.3	0.0	120.0	0.0	0.0	2.0	0.8	1.7	1.0
45	53.0	1.0	4.0	125.0	227.2	0.3	0.0	120.0	0.0	1.5	1.0	0.8	2.1	1.0
46	53.0	1.0	4.0	130.0	204.5	0.3	2.0	135.0	1.0	1.0	2.0	0.3	2.2	1.0
47	53.0	1.0	4.0	80.0	224.8	0.2	0.0	141.0	1.0	2.0	3.0	1.5	2.5	0.0
48	54.0	1.0	4.0	120.0	244.8	0.3	0.0	155.0	0.0	0.0	2.0	0.4	2.2	1.0
49	54.0	1.0	4.0	130.0	247.9	0.3	0.0	110.0	1.0	3.0	2.0	1.0	2.1	1.0
50	54.0	1.0	4.0	180.0	253.6	0.3	0.0	150.0	0.0	1.5	2.0	0.2	2.7	1.0
51	55.0	1.0	2.0	140.0	251.8	0.1	1.0	150.0	0.0	0.2	1.0	1.1	2.5	0.0
52	55.0	1.0	4.0	115.0	234.6	0.2	0.0	155.0	0.0	0.1	2.0	0.2	2.3	1.0
53	55.0	1.0	4.0	120.0	224.3	0.3	1.0	92.0	0.0	0.3	1.0	1.5	2.5	1.0
54	55.0	1.0	4.0	140.0	241.8	0.3	0.0	83.0	0.0	0.0	2.0	0.6	2.4	1.0
55	56.0	1.0	3.0	120.0	238.7	0.3	0.0	97.0	0.0	0.0	2.0	0.9	2.0	0.0
56	56.0	1.0	3.0	125.0	235.8	0.5	0.0	98.0	0.0	-2.0	2.0	0.8	2.7	1.0
57	56.0	1.0	3.0	155.0	207.1	0.3	1.0	99.0	0.0	0.0	2.0	0.4	2.8	1.0
58	56.0	1.0	4.0	115.0	219.5	0.3	1.0	82.0	0.0	-1.0	1.0	0.3	2.5	1.0
59	56.0	1.0	4.0	120.0	223.9	0.4	1.0	100.0	1.0	-1.0	3.0	1.5	2.8	1.0
60	56.0	1.0	4.0	120.0	222.2	0.2	1.0	148.0	0.0	0.0	2.0	0.3	2.6	1.0
61	56.0	1.0	4.0	125.0	240.4	0.5	0.0	103.0	1.0	1.0	2.0	0.7	2.7	1.0
62	56.0	1.0	4.0	140.0	262.6	0.5	0.0	121.0	1.0	1.8	1.0	1.2	2.5	1.0
63	57.0	1.0	3.0	105.0	224.4	0.0	0.0	148.0	0.0	0.3	2.0	1.4	2.6	1.0
64	57.0	1.0	4.0	110.0	223.5	0.2	1.0	131.0	1.0	1.4	1.0	1.4	2.2	1.0
65	57.0	1.0	4.0	140.0	245.2	0.3	0.0	120.0	1.0	2.0	2.0	1.0	2.4	1.0
66	57.0	1.0	4.0	140.0	216.6	0.4	0.0	100.0	1.0	0.0	1.80188679245283	0.5	2.9	1.0
67	57.0	1.0	4.0	160.0	224.2	0.3	0.0	98.0	1.0	2.0	2.0	1.5	2.8	1.0
68	57.0	1.0	4.0	95.0	220.8	0.1	0.0	182.0	0.0	0.7	3.0	0.4	2.7	1.0
69	58.0	1.0	4.0	115.0	222.1	0.0	0.0	138.0	0.0	0.5	1.0	0.4	2.0	1.0
70	58.0	1.0	4.0	130.0	215.3	0.6	1.0	100.0	1.0	1.0	2.0	0.5	2.4	1.0
71	58.0	1.0	4.0	170.0	237.8	0.1	1.0	105.0	1.0	0.0	1.80188679245283	0.7	2.7	1.0
72	59.0	1.0	3.0	125.0	222.8	0.3	0.0	175.0	0.0	2.6	2.0	1.4	1.8	1.0
73	59.0	1.0	4.0	110.0	216.6	0.3	0.0	94.0	0.0	0.0	1.80188679245283	0.7	2.4	1.0
74	59.0	1.0	4.0	120.0	218.5	0.3	0.0	115.0	0.0	0.0	2.0	0.6	1.9	1.0
75	59.0	1.0	4.0	125.0	254.5	0.6	0.0	119.0	1.0	0.9	1.0	0.7	2.3	1.0
76	59.0	1.0	4.0	135.0	215.8	0.5	0.0	115.0	1.0	1.0	2.0	0.8	2.4	1.0
77	60.0	1.0	3.0	115.0	212.4	0.2	0.0	143.0	0.0	2.4	1.0	0.2	2.0	1.0
78	60.0	1.0	4.0	125.0	231.6	0.6	0.0	110.0	0.0	0.1	1.0	1.2	2.3	1.0
79	60.0	1.0	4.0	130.0	201.4	0.3	1.0	130.0	1.0	1.1	3.0	0.2	2.4	1.0
80	60.0	1.0	4.0	135.0	238.7	0.6	0.0	63.0	1.0	0.5	1.0	0.6	2.5	1.0
81	60.0	1.0	4.0	160.0	217.5	0.6	1.0	99.0	1.0	0.5	2.0	0.5	2.5	1.0
82	60.0	1.0	4.0	160.0	215.4	0.2	0.0	149.0	0.0	0.4	2.0	0.3	2.3	1.0
83	61.0	1.0	3.0	190.0	237.2	0.2	1.0	70.0	0.0	0.0	1.80188679245283	0.6	2.7	1.0
84	61.0	1.0	4.0	105.0	225.0	0.0	0.0	110.0	1.0	1.5	1.0	0.5	2.6	1.0
85	61.0	1.0	4.0	110.0	219.0	0.2	0.0	113.0	0.0	1.4	2.0	0.7	2.4	1.0
86	61.0	1.0	4.0	125.0	234.1	0.6	0.0	105.0	1.0	0.0	3.0	1.0	2.3	1.0
87	61.0	1.0	4.0	130.0	195.1	0.3	2.0	115.0	0.0	0.0	2.0	0.2	1.9	1.0
88	61.0	1.0	4.0	130.0	250.4	0.3	0.0	77.0	0.0	2.5	2.0	0.9	2.2	1.0
89	61.0	1.0	4.0	150.0	228.9	0.5	0.0	105.0	1.0	0.0	2.0	0.5	2.5	1.0
90	61.0	1.0	4.0	150.0	224.1	0.3	0.0	117.0	1.0	2.0	2.0	1.1	2.5	1.0
91	61.0	1.0	4.0	160.0	233.2	0.3	1.0	145.0	0.0	1.0	2.0	1.3	2.4	1.0
92	62.0	0.0	1.0	140.0	265.3	0.3	0.0	143.0	0.0	0.0	1.80188679245283	0.3	2.0	1.0
93	62.0	0.0	4.0	120.0	233.8	0.2	1.0	123.0	1.0	1.7	3.0	1.2	2.1	1.0
94	62.0	1.0	1.0	120.0	217.4	0.4	2.0	134.0	0.0	-0.8	2.0	0.6	1.8	1.0
95	62.0	1.0	3.0	160.0	227.0	0.5	0.0	72.0	1.0	0.0	2.0	0.6	2.6	1.0
96	62.0	1.0	4.0	115.0	239.5	0.2	0.0	128.0	1.0	2.5	3.0	0.6	1.6	1.0
97	62.0	1.0	4.0	115.0	231.1	0.4	0.0	72.0	1.0	-0.5	2.0	0.6	2.5	1.0
98	62.0	1.0	4.0	150.0	242.0	0.3	1.0	78.0	0.0	2.0	2.0	0.8	2.6	1.0
99	63.0	1.0	4.0	100.0	222.9	0.4	0.0	109.0	0.0	-0.9	2.0	1.5	2.6	1.0
100	63.0	1.0	4.0	140.0	249.4	0.3	2.0	149.0	0.0	2.0	1.0	0.9	2.3	1.0
101	63.0	1.0	4.0	150.0	235.9	0.4	0.0	86.0	1.0	2.0	2.0	0.5	2.7	1.0
102	63.0	1.0	4.0	150.0	246.9	0.4	1.0	154.0	0.0	3.625	1.0	0.6	1.8	1.0
103	63.0	1.0	4.0	185.0	244.4	0.1	0.0	98.0	1.0	0.0	1.0	0.7	2.7	1.0
104	64.0	0.0	4.0	190.0	269.475	0.4	0.0	140.0	1.0	1.0	2.0	0.1	2.3	1.0
105	64.0	0.0	4.0	95.0	265.0	0.1	0.0	145.0	0.0	1.1	3.0	0.2	2.1	1.0
106	64.0	1.0	4.0	110.0	225.8	0.0	0.0	114.0	1.0	1.3	3.0	0.4	2.3	1.0
107	65.0	1.0	4.0	115.0	251.9	0.4	0.0	93.0	1.0	0.0	2.0	0.4	2.4	1.0
108	65.0	1.0	4.0	145.0	238.2	0.4	1.0	67.0	0.0	0.6538461538461537	1.80188679245283	0.7	2.5	1.0
109	65.0	1.0	4.0	155.0	269.475	0.3	0.0	154.0	0.0	1.0	1.0	0.8	2.2	0.0
110	65.0	1.0	4.0	160.0	232.1	0.3	1.0	122.0	0.0	0.6538461538461537	1.80188679245283	0.5	2.3	1.0
111	66.0	0.0	4.0	155.0	228.3	0.4	0.0	90.0	0.0	0.0	1.80188679245283	0.6	2.1	1.0
112	66.0	1.0	4.0	150.0	246.4	0.2	0.0	108.0	1.0	2.0	2.0	0.5	2.6	1.0
113	67.0	1.0	1.0	145.0	234.0	0.2	2.0	125.0	0.0	0.0	2.0	0.9	2.0	1.0
114	68.0	1.0	4.0	135.0	237.6	0.4	1.0	120.0	1.0	0.0	1.0	1.1	1.7	1.0
115	68.0	1.0	4.0	145.0	233.4	0.6	0.0	136.0	0.0	1.8	1.0	1.2	2.1	1.0
116	69.0	1.0	4.0	135.0	233.5	0.6	0.0	130.0	0.0	0.0	2.0	0.7	2.0	1.0
117	69.0	1.0	4.0	130.20661157024793	245.7	0.4	1.0	121.55737704918032	0.4426229508196721	0.6538461538461537	1.80188679245283	0.9	2.3	1.0
118	70.0	1.0	4.0	115.0	232.5	0.7	1.0	92.0	1.0	0.0	2.0	1.0	2.3	1.0
119	70.0	1.0	4.0	140.0	269.475	0.3	0.0	157.0	1.0	2.0	2.0	1.1	2.2	1.0
120	72.0	1.0	3.0	160.0	264.2	0.4	2.0	114.0	0.0	1.6	2.0	1.5	2.0	0.0
121	73.0	0.0	3.0	160.0	235.4	0.6	1.0	121.0	0.0	0.0	1.0	1.3	1.8	1.0
122	74.0	1.0	2.0	145.0	250.4	0.4	1.0	123.0	0.0	1.3	1.0	0.8	2.2	1.0
