# Supplementary material for: Performance discrepancy mitigation in heart disease prediction for multisensory inter-datasets
Source: PeerJ Comput Sci. 2024 Mar 18;10:e1917. doi: 10.7717/peerj-cs.1917 (PMC11041935; doi:10.7717/peerj-cs.1917)
Supplement: Supplemental Information 1 [file peerj-cs-10-1917-s001.zip › Code of Inter Dataset Descripency/Feature Selection/Switzerland.csv]

age	sex	cp	trestbps	chol	fbs	restecg	thalach	exang	oldpeak	slope	ca	thal	target
32	1	1	95	0	NaN	0	127	0	.7	1	NaN	NaN	1
34	1	4	115	0	NaN	NaN	154	0	.2	1	NaN	NaN	1
35	1	4	NaN	0	NaN	0	130	1	NaN	NaN	NaN	7	1
36	1	4	110	0	NaN	0	125	1	1	2	NaN	6	1
38	0	4	105	0	NaN	0	166	0	2.8	1	NaN	NaN	1
38	0	4	110	0	0	0	156	0	0	2	NaN	3	1
38	1	3	100	0	NaN	0	179	0	-1.1	1	NaN	NaN	0
38	1	3	115	0	0	0	128	1	0	2	NaN	7	1
38	1	4	135	0	NaN	0	150	0	0	NaN	NaN	3	1
38	1	4	150	0	NaN	0	120	1	NaN	NaN	NaN	3	1
40	1	4	95	0	NaN	1	144	0	0	1	NaN	NaN	1
41	1	4	125	0	NaN	0	176	0	1.6	1	NaN	NaN	1
42	1	4	105	0	NaN	0	128	1	-1.5	3	NaN	NaN	1
42	1	4	145	0	0	0	99	1	0	2	NaN	NaN	1
43	1	4	100	0	NaN	0	122	0	1.5	3	NaN	NaN	1
43	1	4	115	0	0	0	145	1	2	2	NaN	7	1
43	1	4	140	0	0	1	140	1	.5	1	NaN	7	1
45	1	3	110	0	NaN	0	138	0	-.1	1	NaN	NaN	0
46	1	4	100	0	NaN	1	133	0	-2.6	2	NaN	NaN	1
46	1	4	115	0	0	0	113	1	1.5	2	NaN	7	1
47	1	3	110	0	NaN	0	120	1	0	NaN	NaN	3	1
47	1	3	155	0	0	0	118	1	1	2	NaN	3	1
47	1	4	110	0	NaN	1	149	0	2.1	1	NaN	NaN	1
47	1	4	160	0	0	0	124	1	0	2	NaN	7	1
48	1	4	115	0	NaN	0	128	0	0	2	NaN	6	1
50	0	4	160	0	NaN	0	110	0	0	NaN	NaN	3	1
50	1	4	115	0	0	0	120	1	.5	2	NaN	6	1
50	1	4	120	0	0	1	156	1	0	1	NaN	6	1
50	1	4	145	0	NaN	0	139	1	.7	2	NaN	NaN	1
51	0	4	120	0	NaN	0	127	1	1.5	1	NaN	NaN	1
51	1	4	110	0	NaN	0	92	0	0	2	NaN	NaN	1
51	1	4	120	0	1	0	104	0	0	2	NaN	3	1
51	1	4	130	0	NaN	0	170	0	-.7	1	NaN	NaN	1
51	1	4	130	0	NaN	1	163	0	0	NaN	NaN	7	1
51	1	4	140	0	0	0	60	0	0	2	NaN	3	1
51	1	4	95	0	NaN	0	126	0	2.2	2	NaN	NaN	1
52	1	4	130	0	NaN	0	120	0	0	2	NaN	7	1
52	1	4	135	0	NaN	0	128	1	2	2	NaN	7	1
52	1	4	165	0	NaN	0	122	1	1	1	NaN	7	1
52	1	4	95	0	NaN	0	82	1	NaN	NaN	NaN	NaN	1
53	1	2	120	0	0	0	95	0	0	2	NaN	3	1
53	1	2	130	0	NaN	1	120	0	.7	3	NaN	NaN	0
53	1	3	105	0	0	0	115	0	0	2	NaN	7	1
53	1	3	160	0	NaN	2	122	1	0	NaN	NaN	7	1
53	1	4	120	0	NaN	0	120	0	0	2	NaN	7	1
53	1	4	125	0	NaN	0	120	0	1.5	1	NaN	NaN	1
53	1	4	130	0	0	2	135	1	1	2	NaN	7	1
53	1	4	80	0	NaN	0	141	1	2	3	NaN	NaN	0
54	1	4	120	0	0	0	155	0	0	2	NaN	7	1
54	1	4	130	0	NaN	0	110	1	3	2	NaN	7	1
54	1	4	180	0	NaN	0	150	0	1.5	2	NaN	7	1
55	1	2	140	0	NaN	1	150	0	.2	1	NaN	NaN	0
55	1	4	115	0	NaN	0	155	0	.1	2	NaN	NaN	1
55	1	4	120	0	0	1	92	0	.3	1	NaN	7	1
55	1	4	140	0	0	0	83	0	0	2	NaN	7	1
56	1	3	120	0	0	0	97	0	0	2	NaN	7	0
56	1	3	125	0	NaN	0	98	0	-2	2	NaN	7	1
56	1	3	155	0	0	1	99	0	0	2	NaN	3	1
56	1	4	115	0	NaN	1	82	0	-1	1	NaN	NaN	1
56	1	4	120	0	0	1	100	1	-1	3	NaN	7	1
56	1	4	120	0	0	1	148	0	0	2	NaN	NaN	1
56	1	4	125	0	1	0	103	1	1	2	NaN	7	1
56	1	4	140	0	NaN	0	121	1	1.8	1	NaN	NaN	1
57	1	3	105	0	NaN	0	148	0	.3	2	NaN	NaN	1
57	1	4	110	0	NaN	1	131	1	1.4	1	1	NaN	1
57	1	4	140	0	0	0	120	1	2	2	NaN	6	1
57	1	4	140	0	NaN	0	100	1	0	NaN	NaN	6	1
57	1	4	160	0	NaN	0	98	1	2	2	NaN	7	1
57	1	4	95	0	NaN	0	182	0	.7	3	NaN	NaN	1
58	1	4	115	0	NaN	0	138	0	.5	1	NaN	NaN	1
58	1	4	130	0	0	1	100	1	1	2	NaN	6	1
58	1	4	170	0	NaN	1	105	1	0	NaN	NaN	3	1
59	1	3	125	0	NaN	0	175	0	2.6	2	NaN	NaN	1
59	1	4	110	0	NaN	0	94	0	0	NaN	NaN	6	1
59	1	4	120	0	0	0	115	0	0	2	NaN	3	1
59	1	4	125	0	NaN	0	119	1	.9	1	NaN	NaN	1
59	1	4	135	0	0	0	115	1	1	2	NaN	7	1
60	1	3	115	0	NaN	0	143	0	2.4	1	NaN	NaN	1
60	1	4	125	0	NaN	0	110	0	.1	1	2	NaN	1
60	1	4	130	0	NaN	1	130	1	1.1	3	1	NaN	1
60	1	4	135	0	0	0	63	1	.5	1	NaN	7	1
60	1	4	160	0	0	1	99	1	.5	2	NaN	7	1
60	1	4	160	0	NaN	0	149	0	.4	2	NaN	NaN	1
61	1	3	200	0	NaN	1	70	0	0	NaN	NaN	3	1
61	1	4	105	0	NaN	0	110	1	1.5	1	NaN	NaN	1
61	1	4	110	0	NaN	0	113	0	1.4	2	NaN	NaN	1
61	1	4	125	0	0	0	105	1	0	3	NaN	7	1
61	1	4	130	0	0	2	115	0	0	2	NaN	7	1
61	1	4	130	0	NaN	0	77	0	2.5	2	NaN	NaN	1
61	1	4	150	0	0	0	105	1	0	2	NaN	7	1
61	1	4	150	0	0	0	117	1	2	2	NaN	7	1
61	1	4	160	0	1	1	145	0	1	2	NaN	7	1
62	0	1	140	0	NaN	0	143	0	0	NaN	NaN	3	1
62	0	4	120	0	NaN	1	123	1	1.7	3	NaN	NaN	1
62	1	1	120	0	NaN	2	134	0	-.8	2	2	NaN	1
62	1	3	160	0	0	0	72	1	0	2	NaN	3	1
62	1	4	115	0	NaN	0	128	1	2.5	3	NaN	NaN	1
62	1	4	115	0	NaN	0	72	1	-.5	2	NaN	3	1
62	1	4	150	0	NaN	1	78	0	2	2	NaN	7	1
63	1	4	100	0	NaN	0	109	0	-.9	2	NaN	NaN	1
63	1	4	140	0	NaN	2	149	0	2	1	NaN	NaN	1
63	1	4	150	0	0	0	86	1	2	2	NaN	NaN	1
63	1	4	150	0	NaN	1	154	0	3.7	1	NaN	NaN	1
63	1	4	185	0	0	0	98	1	0	1	NaN	7	1
64	0	4	200	0	0	0	140	1	1	2	NaN	3	1
64	0	4	95	0	NaN	0	145	0	1.1	3	NaN	NaN	1
64	1	4	110	0	NaN	0	114	1	1.3	3	NaN	NaN	1
65	1	4	115	0	0	0	93	1	0	2	NaN	7	1
65	1	4	145	0	NaN	1	67	0	NaN	NaN	NaN	6	1
65	1	4	155	0	NaN	0	154	0	1	1	NaN	NaN	0
65	1	4	160	0	1	1	122	0	NaN	NaN	NaN	7	1
66	0	4	155	0	NaN	0	90	0	0	NaN	NaN	7	1
66	1	4	150	0	0	0	108	1	2	2	NaN	7	1
67	1	1	145	0	0	2	125	0	0	2	NaN	3	1
68	1	4	135	0	0	1	120	1	0	1	NaN	7	1
68	1	4	145	0	NaN	0	136	0	1.8	1	NaN	NaN	1
69	1	4	135	0	0	0	130	0	0	2	NaN	6	1
69	1	4	NaN	0	0	1	NaN	NaN	NaN	NaN	NaN	7	1
70	1	4	115	0	0	1	92	1	0	2	NaN	7	1
70	1	4	140	0	1	0	157	1	2	2	NaN	7	1
72	1	3	160	0	NaN	2	114	0	1.6	2	2	NaN	0
73	0	3	160	0	0	1	121	0	0	1	NaN	3	1
74	1	2	145	0	NaN	1	123	0	1.3	1	NaN	NaN	1
